# Supplementary material for: Genome-wide DNA methylation in relation to ARID1A deficiency in ovarian clear cell carcinoma
Source: J Transl Med. 2024 Jun 10;22:556. doi: 10.1186/s12967-024-05311-7 (PMC11163774; doi:10.1186/s12967-024-05311-7)
Supplement: Supplementary file 4 — Supplementary material 4. [file 12967_2024_5311_MOESM4_ESM.xlsx]

## Sheet: S Table1
	Supplementary Table 1: Clinical data of 33 OCCC tumors
	Genetic signitures
	Genes	Mutant						Wild-type
	ARID1A	10						23
	p53	7						26
	ATM	5						30
	PIK3CA	9						26
	KRAS	5						30
	Clinical data
	Stage	Low (I-IIB)						High (IIC-IV)
		14						19
	Survival status	Alive				Dead				Not available
		14				15				4
	Chemo therapy	Adjuvant				No chemo				Neoadjuvant
		22				6				5
	Outcome from surgery	Complete debulking			Microscopic tumor left <1cm			Macroscopic tumor left >2 cm			Not available
		19			8			5			1
	Response to chemo_3 or 6 cycles	Complete response			Progressive desease			No response			Not available
		11			3			2			17

## Sheet: S Table2
Supplementary Table 2: OCCC cell lines used in the study
OCCC Cell lines	ARID1A mutation status	Tested in Methylation EPIC arrays	Tested in GEO datasets	Tested in CCLE data from Depmap
KOC7C	ARID1Amt	Yes	Yes
OVAS	ARID1Amt	Yes	Yes
OVMANA	ARID1Amt	Yes	Yes	Yes
OVSAYO	ARID1Amt	Yes	Yes	Yes
OVTOKO	ARID1Amt	Yes	Yes	Yes
RMG2	ARID1Amt	Yes	Yes
SMOV2	ARID1Amt	Yes	Yes
TOV21G	ARID1Amt	Yes	Yes	Yes
TUOC1	ARID1Amt	Yes
HAC2	ARID1Amt	Yes
RMG1	ARID1Awt	Yes	Yes	Yes
ES2	ARID1Awt	Yes	Yes	Yes
OVCA429	ARID1Awt	Yes	Yes
ES2ARID1A-/-	ARID1A-/-	Yes
OVCA429ARID1A-/-	ARID1A-/-	Yes
OC314	ARID1Amt			Yes
OCIC5X	ARID1Amt			Yes
OCIC4P	ARID1Amt			Yes
JHOC8	ARID1Amt		Yes
JHOC9	ARID1Amt		Yes
KOC5C	ARID1Amt		Yes
OVISE	ARID1Amt		Yes	Yes
RMG5	ARID1Amt		Yes
TAYA	ARID1Amt		Yes
JHOC7	ARID1Awt		Yes
KK	ARID1Awt		Yes
EFO21	ARID1Awt			Yes
JHOC5	ARID1Awt		Yes	Yes

## Sheet: S Table 3
Supplementary Table 3: Cut-offs used to identify DM CpGs in 4 sample sets
Cut-offs	OCCC tumor	OCCC cell lines	ES2ARID1A-/- vs ES2	OVCA429ARID1A-/- vs OVCA429
Cut-off 1	Methylation log2FC	Methylation log2FC	Methylation log2FC	Methylation log2FC
(based on M-value)	≥1 or ≤-1	≥2 or ≤-2	≥2 or ≤-2	≥2 or ≤-2
Cut-off 2	p value ≤ 0.05	p value ≤ 0.05	p value ≤ 0.01	p value ≤ 0.01
(based on M-value)
Cut-off 3	absolute Δβ ranked in the top 20% among all the CpGs tested.	absolute Δβ ranked in the top 20% among all the CpGs tested.	absolute Δβ ranked in the top 20% among all the CpGs tested.	absolute Δβ ranked in the top 20% among all the CpGs tested.
(based on β-value)

## Sheet: S Table 4
Supplementary Table 4: Targeted genes (2004) of the common DM CpGs (3627)
AARS2	BCR	CLSTN2	EFS	GFPT2	INSM2	LRRTM1	NPRL2	PKLR	RPL28	SPIRE1	TRPC3
AATK	BCYRN1	CLUAP1	EGFL7	GFRA1	IQCA1	LSP1	NPY	PKMYT1	RPS6KA2	SPN	TRPC4
ABCA3	BDNF	CLUH	EGFLAM	GFRA2	IQSEC1	LTB	NPY2R	PKNOX2	RPS6KA6	SPOCK1	TRPM2
ABCA7	BEGAIN	CMTM4	EGLN3	GHSR	IRAK2	LTBP1	NPY4R	PLAC8	RSPH14	SPON1	TRPM5
ABCB1	BEND5	CNGA3	EHD3	GIMAP1	IRF2BPL	LTBP3	NR2E1	PLAGL1	RSPH6A	SPON2	TRPM8
ABCB4	BEST2	CNGA4	EIF4E3	GIPC3	IRF4	LTBP4	NR3C1	PLBD1	RSPO2	SPOP	TRPS1
ABCC8	BEX4	CNGB1	EIF5A	GIPR	IRS1	LY6H	NR5A1	PLCH2	RTBDN	SPSB4	TSC22D3
ABCD1	BHLHE40	CNKSR2	EIF5A2	GJA3	IRS2	LYNX1	NRBP2	PLCXD3	RTL1	SPTBN4	TSC22D4
ABCF3	BICDL1	CNR1	EIPR1	GLB1L2	IRX1	LYPD5	NRCAM	PLD5	RTN4R	SRGAP3	TSKS
ABCG4	BLOC1S4	CNTN1	ELANE	GLRA3	IRX2	LYSMD4	NRG1	PLEC	RTN4RL1	SRPK3	TSLP
ABHD1	BLVRA	CNTNAP2	ELOA	GLS2	IRX4	MAB21L4	NRG3	PLEKHA7	RTN4RL2	SRRM2	TSPAN11
ABHD5	BMP2	CNTNAP5	ELOVL2	GLT1D1	IRX6	MACROD1	NRK	PLEKHG4B	RUFY1	SSBP4	TSPAN2
ABLIM2	BMP4	COASY	ELOVL3	GLTPD2	ISL1	MACROH2A2	NRN1	PLEKHG5	RUNDC3B	SSC4D	TSPAN6
ABLIM3	BMP8B	COL11A2	ELOVL4	GLUD2	ISL2	MAD2L2	NRP2	PLEKHG6	RUNX1T1	SSTR1	TSSK6
ABO	BNC1	COL18A1	EMID1	GLUL	ISLR2	MAF	NRROS	PLEKHO1	RUNX2	SSTR4	TTBK1
ACAA1	BOLL	COL1A1	EML1	GNAL	ISYNA1	MAFA	NRXN1	PLP2	RUNX3	SSTR5	TTBK2
ACAN	BRCA1	COL20A1	EML5	GNAO1	ITGA4	MAGI2	NRXN2	PLPBP	RYR1	ST6GALNAC2	TTC9B
ACD	BRF1	COL22A1	EMX1	GNAS	ITGAL	MAGIX	NSG1	PLPPR1	RYR2	ST6GALNAC5	TTLL10
ACHE	BRSK2	COL25A1	EMX2	GNAZ	ITGAX	MAN1C1	NT5C1A	PLPPR4	SALL1	ST8SIA1	TTLL8
ACKR3	BSCL2	COL5A3	EN1	GNB2	ITGB3	MAN2B1	NTM	PLS3	SALL3	ST8SIA2	TTYH2
ACOT4	BTBD11	COL7A1	EN2	GNE	ITGB4	MANEAL	NTN1	PLSCR3	SAMD14	STARD8	TUB
ACSF3	BTBD6	COL9A2	ENPP7	GNG13	ITM2B	MAOA	NTNG1	PLXDC2	SATB2	STEAP2	TUBA3FP
ACSL1	BTNL9	COLEC11	ENTPD3	GPC1	ITM2C	MAP6D1	NTNG2	PLXNB3	SBNO2	STK32B	TUBA8
ACTA1	C10orf71	COLGALT2	EPB41L3	GPC3	JADE3	MAPK1	NTRK2	PLXNC1	SCAND2P	STK32C	TUBB3
ACTL8	C10orf82	COMP	EPHA10	GPC4	JAKMIP1	MAPK15	NTRK3	PNMA8A	SCARA5	STOX1	TWIST1
ACTN2	C15orf41	COPZ2	EPHA5	GPC5	JAM2	MAPK4	NUP62CL	PNPLA3	SCARF2	STXBP2	UBA1
ADAD2	C16orf71	CORO6	EPHA6	GPC6	JPH1	MAPK7	NWD1	PNPLA5	SCG3	STXBP5L	UBE2C
ADAL	C1GALT1C1	COX4I2	EPHA7	GPR12	JPH2	MAPK8	NXPH1	PNPLA6	SCGB1B2P	SULT4A1	UBE2E2
ADAM12	C1orf115	COX8C	EPO	GPR139	JPH3	MAPT	NXPH3	PODXL	SCGB3A1	SUN1	UCN
ADAMTS14	C1orf52	CPD	EPPK1	GPR142	JPH4	MAST4	NXPH4	POFUT2	SCIN	SUSD2	ULBP2
ADAMTS15	C1orf87	CPLX1	EPSTI1	GPR158	JUN	MATK	OBSCN	POGK	SCML1	SUSD4	UMOD
ADAMTS16	C1orf94	CPLX2	ERCC6L	GPR26	KANK1	MATN2	OBSL1	POLE2	SCN4B	SVEP1	UNC13A
ADAMTS17	C1QC	CPXM1	ERN2	GPR4	KANK2	MATN3	OCA2	POM121L2	SCNN1G	SYCE1	UNC5A
ADAMTS18	C1QTNF12	CPXM2	ERO1B	GPR6	KANK3	MATN4	OCLN	POU3F1	SCRN1	SYCN	UNC5B
ADAMTS20	C1QTNF5	CRABP1	ESAM	GPR78	KAZALD1	MAZ	OGDHL	POU3F2	SCRT1	SYMPK	UNC5C
ADAMTS5	C3orf18	CRABP2	ESPN	GPR83	KAZN	MBP	OLFM2	POU4F1	SCUBE2	SYN1	UNC5D
ADAMTS7	C3orf52	CRACD	ESRRG	GPR88	KBTBD11	MCC	OLFML2B	POU4F2	SDC1	SYNM	UNCX
ADAMTSL2	C3orf62	CRACR2A	ETS1	GPRC5B	KBTBD13	MCF2L	OLIG1	POU4F3	SDHAF3	SYNPO	UPF3B
ADAMTSL3	C3orf80	CRACR2B	EVC2	GPRC5C	KCNA1	MCM2	OLIG2	PP14571	SDK1	SYT10	UQCRH
ADARB2	C5orf38	CRB3	EVX1	GPRIN1	KCNA3	MCOLN2	OLIG3	PPFIA3	SDK2	SYT13	USH1G
ADCY1	C5orf66	CREB3L1	EXD3	GPSM1	KCNA4	MDFI	ONECUT1	PPFIBP2	SEC31B	SYT15	USP27X
ADCY2	C9orf106	CRHR1	EXOC3L2	GRAMD4	KCNA6	ME3	ONECUT2	PPL	SECTM1	SYT17	USP27X-AS1
ADCY5	C9orf139	CRHR2	EXOC3L4	GRASP	KCNAB2	MECP2	ONECUT3	PPM1E	SEH1L	SYT3	VASH1
ADCY8	C9orf64	CRIP3	F10	GREB1	KCNC3	MED14	OPCML	PPP1R14A	SEL1L3	SYTL4	VAX1
ADCY9	CA10	CRMP1	F7	GRIA2	KCND3	MEF2B	OPLAH	PPP1R16B	SELENOV	TAB3	VAX2
ADCYAP1	CA5B	CRYAA	FAAH	GRIA4	KCNE1	MEG3	OPRK1	PPP1R1B	SEMA4B	TACC2	VENTX
ADD2	CA7	CRYBG1	FADS3	GRID1	KCNG4	MEGF6	OPRL1	PPP1R3B	SEMA4F	TACSTD2	VGLL2
ADGRA1	CACNA1A	CSMD1	FADS6	GRID2	KCNH2	MELTF	OPRM1	PPP1R9B	SEMA5B	TAFA1	VILL
ADGRB1	CACNA1C	CSMD2	FAIM	GRIK3	KCNH6	MESP2	OR2L13	PPP2R2C	SEMA6A	TAFA5	VIPR2
ADGRE5	CACNA1D	CSPG5	FAIM2	GRIK5	KCNIP1	MEST	OSBP2	PRAM1	SEMA6D	TAL1	VRK3
ADGRL2	CACNA1E	CTHRC1	FAM104B	GRIN2A	KCNJ12	METTL21A	OSR1	PRDM14	SEPTIN11	TAPBP	VSNL1
ADGRV1	CACNA1F	CTNNA2	FAM163A	GRIN2C	KCNJ3	MFSD1	OSR2	PRDM16	SEPTIN5	TASOR	VSTM2L
ADM2	CACNA1G	CTNND2	FAM169A	GRIN2D	KCNJ4	MFSD4A	OTOF	PRDM16-DT	SEPTIN6	TBKBP1	VSTM4
ADORA2B	CACNA1H	CTPS2	FAM174B	GRIN3A	KCNK13	MGAT3	OTOP3	PRDM6	SERPINH1	TBL3	VSX1
ADRA1A	CACNA1I	CTSB	FAM189A1	GRK7	KCNK17	MGRN1	OTUD7A	PRDX4	SEZ6	TBX1	VWA3B
ADRA1D	CACNA2D4	CTSF	FAM189A2	GRM2	KCNK3	MIAT	OTX1	PREX2	SFMBT1	TBX15	VWC2
ADRA2C	CACNG1	CUX2	FAM20A	GRM4	KCNK4	MICU3	OTX2	PRF1	SFMBT2	TBX2	WBP2NL
AFF4	CACNG2	CXCL12	FAM219B	GRM6	KCNK5	MINAR1	P2RX2	PRICKLE3	SFRP1	TBX21	WDR17
AGAP1	CACNG4	CXCR4	FAM221A	GRM7	KCNK9	MIR1-1HG	P2RX3	PRIMA1	SFRP2	TBX3	WDR86
AGAP11	CACNG8	CXXC5	FAM43B	GRM8	KCNMA1	MIR1-1HG-AS1	P2RX6	PRKACG	SFRP5	TBX5	WFDC2
AGBL2	CADM1	CYB561D2	FAM47A	GRP	KCNN1	MIR503HG	P2RY2	PRKAG2	SFT2D3	TBXT	WIPF1
AGBL4	CADM3	CYB5A	FAM78A	GRTP1	KCNN2	MIR9-3HG	P4HA2	PRKAR1B	SGCB	TCEAL3	WIPF3
AGO1	CADPS	CYHR1	FAM78B	GSC	KCNQ1	MISP3	PACS1	PRKCE	SH2D2A	TCEAL6	WIZ
AGTR1	CALCA	CYP2E1	FAM83F	GSC2	KCNQ2	MIXL1	PALM	PRKCG	SH2D3C	TCERG1L	WLS
AHNAK2	CALCB	CYP2U1	FAM86FP	GSDMD	KCNQ3	MKX	PALM2AKAP2	PRKCH	SH3BP2	TCF15	WNK2
AIFM1	CALHM2	CYP4F22	FAM9A	GSG1L	KCNQ4	MLNR	PANX2	PRKCZ	SH3GL2	TCF23	WNT1
AIFM2	CAMK2B	CYP4X1	FAN1	GSTM3	KCNQ5	MMEL1	PAOX	PRKG1	SH3GLB1	TCL1A	WNT10B
AIRE	CAMKV	CYS1	FAT2	GSTO2	KCNS2	MMP15	PAPLN	PRKRA	SH3KBP1	TCTE1	WNT11
AJAP1	CAMSAP3	CYTL1	FBLN2	GSX1	KCNS3	MMP17	PAPOLB	PRLHR	SH3PXD2A	TDRD10	WNT16
AK5	CAMTA1	DAB2IP	FBLN5	GUCY2D	KCNT1	MMP21	PAQR5	PROB1	SHANK1	TDRD5	WNT2B
ALDH1A2	CAND2	DACT2	FBLN7	GYPC	KCTD1	MMP25	PAQR9	PROC	SHC2	TDRP	WNT3
ALDH1L1	CARD14	DARS1	FBXL16	H1-5	KCTD20	MN1	PARD6A	PROKR2	SHE	TEAD3	WNT3A
ALDH4A1	CARMIL2	DAW1	FBXO10	H19	KDM6B	MNX1	PARVB	PROX1	SHH	TEKT4	WNT5A
ALKAL1	CASP2	DAXX	FCGBP	H2BC9	KDR	MORN1	PAX1	PRR5L	SHISA3	TEKT5	WNT6
ALKBH2	CASZ1	DBX1	FES	H2BW1	KHDC1	MPDU1	PAX2	PRRG4	SHROOM2	TENM1	WT1
ALOX12B	CBFA2T3	DBX2	FEV	H3C12	KHDRBS2	MPHOSPH8	PAX3	PRRT2	SHROOM4	TENM2	WWC3
ALOX15	CBLN1	DCHS1	FEZF2	H3C7	KIAA0232	MPIG6B	PAX5	PRSS21	SIDT1	TERT	XKR4
ALPG	CBLN4	DDAH2	FFAR1	HAND2	KIAA0930	MPO	PAX6	PRSS27	SIM2	TES	XKR6
ALPI	CCDC105	DDN	FFAR4	HAPLN4	KIAA1217	MPPED1	PAX7	PRTFDC1	SIPA1	TEX101	XKR7
ALPL	CCDC114	DDX28	FGF13	HAS3	KIAA1614	MPPED2	PAX8	PRTN3	SIX6	TEX30	XKR9
ALPP	CCDC13	DDX6	FGF14	HBM	KIF12	MRC2	PBX4	PSD	SKOR1	TF	XKRX
ALS2CL	CCDC140	DEF8	FGF18	HCK	KIF17	MRGPRE	PCBP1	PSMB8	SLC12A5	TFAP2A	XRCC3
ALX4	CCDC33	DENND1A	FGF19	HCN2	KIF19	MRGPRF	PCBP3	PSMD10	SLC12A9	TFCP2	YBX2
AMDHD1	CCDC38	DENND1B	FGF23	HCN4	KIF22	MRTFB	PCDH10	PSMG2	SLC13A5	TFCP2L1	YY1AP1
AMER2	CCDC8	DGKZ	FGF3	HCRTR1	KIF5C	MSRA	PCDH19	PSTPIP1	SLC16A11	TGFB1I1	ZBTB16
AMIGO3	CCK	DHH	FGF4	HDAC10	KIFC2	MT1X	PCDH8	PTDSS2	SLC16A14	TGM3	ZBTB22
AMOT	CCKBR	DHX58	FGFR2	HDAC11	KIRREL2	MTHFSD	PCDHA1	PTF1A	SLC16A5	TH	ZBTB45
AMZ1	CCM2L	DIAPH2	FGFRL1	HDAC4	KIT	MTNR1A	PCDHA10	PTGER3	SLC16A6	THBS2	ZBTB46
ANGPTL6	CCNE1	DIO3	FHDC1	HELT	KL	MTSS1	PCDHA2	PTGFR	SLC16A9	THEG	ZDHHC8
ANK1	CCNJL	DIP2C	FHIT	HENMT1	KLC1	MUC2	PCDHA3	PTHLH	SLC17A7	THOC2	ZFHX4
ANKDD1A	CD151	DIPK2A	FIBCD1	HES2	KLC3	MUC4	PCDHA4	PTK2B	SLC17A9	THY1	ZFP14
ANKMY1	CD164L2	DISP2	FIGLA	HES6	KLF11	MUC5AC	PCDHA5	PTPMT1	SLC18A3	TIGD3	ZFP42
ANKRD13B	CD19	DISP3	FKBP11	HEY2	KLF13	MUC5B	PCDHA6	PTPN5	SLC19A3	TIGD5	ZFR2
ANKRD34A	CD1D	DKK2	FKBP1B	HEYL	KLF14	MUC6	PCDHA7	PTPRE	SLC22A11	TIMP2	ZFYVE21
ANKRD34B	CD247	DKK3	FLJ30679	HHIP	KLF9	MUL1	PCDHA8	PTPRJ	SLC22A17	TIRAP	ZFYVE28
ANKRD34C	CD72	DLEC1	FLNB	HHIPL1	KLHDC9	MX1	PCDHA9	PTPRN2	SLC22A3	TJP2	ZIC2
ANPEP	CD81	DLG4	FLRT2	HIC1	KLHL1	MXRA5	PCDHB13	PTPRT	SLC25A2	TLE4	ZIC4
ANXA2R	CD9	DLGAP2	FLT3	HIPK4	KLHL21	MXRA8	PCDHB15	PVALB	SLC25A21	TLE5	ZIC5
ANXA3	CDC42EP5	DLGAP4	FMN2	HIRIP3	KLHL28	MYADM	PCDHB19P	PXDN	SLC25A4	TLL2	ZIK1
AP1S3	CDCA4	DLK2	FMR1	HK1	KLHL34	MYBPC3	PCDHGA1	PXT1	SLC26A1	TLR2	ZIM2
AP3M2	CDH11	DLL1	FN1	HLA-DPB1	KLK10	MYCL	PCDHGA2	PYCARD	SLC2A10	TLR5	ZMAT1
APBB1	CDH13	DLL3	FNBP1	HLA-DQB2	KNDC1	MYCN	PCDHGA3	PYCR2	SLC2A4	TLX1	ZMAT4
APBB1IP	CDH15	DLL4	FOSB	HLA-F	KPRP	MYCNOS	PCDHGA4	PYDC1	SLC2A5	TLX2	ZMIZ1
APLN	CDH2	DLX1	FOXA2	HLTF	KRT72	MYD88	PCDHGA5	QPCT	SLC30A3	TLX3	ZNF132
APLP1	CDH22	DLX4	FOXA3	HLX	KSR2	MYH14	PCDHGA6	RAB11FIP4	SLC32A1	TMCC2	ZNF135
APOA4	CDH23	DLX5	FOXC2	HMG20B	KTI12	MYL9	PCDHGA7	RAB15	SLC35D3	TMEM101	ZNF177
APOBR	CDH4	DLX6	FOXD3	HMGCLL1	KY	MYLK	PCDHGB1	RAB32	SLC35F4	TMEM108	ZNF204P
ARC	CDH7	DMD	FOXE1	HMX2	L3MBTL1	MYO15A	PCDHGB2	RAB37	SLC35G2	TMEM121	ZNF229
ARF5	CDH8	DMPK	FOXI1	HNF1B	LACTB2	MYO18A	PCDHGB3	RAB39A	SLC38A3	TMEM130	ZNF232
ARHGAP27	CDHR1	DMRT1	FOXI2	HOXA10	LAD1	MYO1F	PCDHGB4	RAB40C	SLC43A1	TMEM132C	ZNF233
ARHGAP45	CDK20	DMRT2	FOXL1	HOXA4	LAMP5	MYO3A	PCDHGC4	RAB4A	SLC43A2	TMEM132E	ZNF264
ARHGAP6	CDK5R1	DMRT3	FOXL2	HOXA5	LARGE1	MYO5B	PCOLCE2	RAB6B	SLC45A1	TMEM151A	ZNF280D
ARHGEF1	CDK5R2	DMRTA2	FOXN4	HOXB4	LARGE2	MYO7B	PCSK1	RAI2	SLC47A1	TMEM155	ZNF287
ARHGEF3	CDKL1	DNAAF3	FOXO4	HOXC11	LAYN	MYOD1	PCSK1N	RALYL	SLC49A3	TMEM163	ZNF304
ARHGEF4	CDKL5	DNAAF5	FOXQ1	HOXC12	LBX2	MYOM2	PCSK4	RAMP3	SLC5A1	TMEM168	ZNF331
ARID3C	CDKN1C	DNAH10	FREM3	HOXC4	LCMT2	MYRF	PCSK6	RAP1GAP	SLC5A5	TMEM176A	ZNF334
ARL5C	CDKN3	DNAH17	FRMD1	HOXC5	LCN6	MYT1	PCSK9	RASAL1	SLC6A1	TMEM176B	ZNF341
ARMCX4	CDO1	DNAH2	FRMD4B	HOXD10	LDLRAD4	MYT1L	PDCD1	RASD1	SLC6A11	TMEM185A	ZNF345
ARNT2	CDX4	DNAJB6	FRMPD4	HOXD4	LEF1	NADK	PDE4A	RASD2	SLC6A18	TMEM185B	ZNF35
ARRB2	CDYL	DNER	FRY	HOXD8	LEF1-AS1	NAGK	PDE6B	RASGEF1A	SLC6A19	TMEM204	ZNF354C
ARRDC2	CEACAM16	DNM1	FSTL4	HOXD9	LETM1	NAPRT	PDE9A	RASGRF1	SLC6A2	TMEM242	ZNF365
ARRDC5	CEBPA	DOCK1	FTMT	HPN	LEXM	NBEAL2	PDGFRA	RASGRF2	SLC6A3	TMEM249	ZNF382
ARSG	CELF2	DOCK3	FUCA1	HPSE2	LFNG	NBR2	PDLIM3	RASL10B	SLC6A4	TMEM37	ZNF418
ART5	CELF4	DOK2	FUNDC2	HRH3	LGI3	NCALD	PDLIM4	RASSF1	SLC6A5	TMEM42	ZNF420
ARX	CELF5	DOK6	FUNDC2P2	HRK	LGI4	NCAM2	PDPN	RASSF5	SLC7A3	TMEM52	ZNF423
ASAP3	CELSR1	DPP10	FUT4	HS3ST2	LHFPL4	NCOA2	PDX1	RBBP7	SLC7A4	TMEM59L	ZNF433
ASCL1	CEMIP	DPP4	FUT7	HS3ST3B1	LHPP	NCOR2	PDZD4	RBBP8NL	SLC8A2	TMEM64	ZNF442
ASCL2	CEP170B	DPP6	FZD10	HS3ST4	LHX1	NDN	PDZD7	RBFOX1	SLC8A3	TMEM79	ZNF446
ASIC2	CEP295	DPP7	FZD2	HS3ST6	LHX3	NDNF	PDZRN3	RBFOX3	SLC9A3	TMEM97	ZNF454
ASIC4	CERKL	DPYSL3	GAB1	HSPBP1	LHX4	NDRG2	PEBP4	RBM24	SLCO5A1	TMPRSS2	ZNF461
ASTN2	CERS2	DPYSL4	GAB3	HTR1A	LHX5	NDRG4	PEG3	RBP4	SLFN12L	TNFAIP1	ZNF470
ATCAY	CETN1	DPYSL5	GAB4	HTR1B	LHX6	NDUFA13	PEMT	RBPJL	SLIT1	TNFAIP8L3	ZNF471
ATG16L2	CFAP65	DRAXIN	GABBR2	HTR1E	LIF	NDUFA4L2	PENK	RCVRN	SLIT2	TNFRSF11A	ZNF473
ATG4A	CFAP74	DRC1	GABRA2	HTR7	LIMS2	NEFH	PEX5L	REEP6	SLITRK2	TNFRSF19	ZNF483
ATL3	CGB7	DSCAML1	GABRA4	HTRA3	LIN28A	NEFL	PFKFB2	RET	SLITRK4	TNFSF11	ZNF492
ATOH8	CHAT	DSG2	GABRA5	HVCN1	LIN7A	NEK3	PGAM5	RETREG1	SMAD2	TNNT3	ZNF502
ATP10A	CHD5	DTNA	GABRB1	HYLS1	LINC00205	NEURL1	PGAP4	RFLNA	SMAD6	TNR	ZNF518A
ATP12A	CHD7	DTX1	GABRB2	HYMAI	LINC00602	NEUROG3	PGBD5	RFTN1	SMC1B	TNS2	ZNF518B
ATP2A3	CHGA	DUOX1	GABRD	IBA57	LINC01558	NFATC1	PGRMC1	RFX2	SMOC1	TNS3	ZNF529
ATP2B2	CHID1	DUOX2	GABRQ	ICAM1	LINC02774	NFATC2	PHACTR1	RFX4	SMOC2	TNXB	ZNF536
ATP6AP1	CHL1	DUOXA1	GAD1	ID4	LINGO1	NFIC	PHACTR3	RGCC	SMPD3	TOGARAM1	ZNF541
ATP8B3	CHMP4C	DUOXA2	GAD2	IDUA	LIPE	NFIL3	PHETA2	RGMA	SMS	TOLLIP	ZNF560
ATRN	CHN2	DUS1L	GADD45G	IFFO1	LIPG	NFIX	PHF11	RGS6	SMTN	TOM1L1	ZNF578
ATRNL1	CHODL	DUS2	GALNT14	IFT140	LMCD1	NFKBID	PHF19	RGS7BP	SMTNL2	TONSL	ZNF582
ATXN8OS	CHP2	DUSP2	GALNT16	IFT20	LMF1	NHLH2	PHF21B	RHCG	SNAP91	TOR4A	ZNF595
AUTS2	CHRD	DUSP26	GALNT17	IGF2	LMX1A	NHS	PHLDA2	RHPN2	SNED1	TP53I11	ZNF598
B3GALNT1	CHRM2	DUSP4	GALNT18	IGF2-AS	LMX1B	NINL	PHLDA3	RIBC2	SNHG11	TP53INP1	ZNF629
B3GALT4	CHRNA4	DUSP8	GALNT9	IGFBP2	LOC145845	NKAIN4	PHLDB1	RIC3	SNN	TP73	ZNF630
B3GAT1	CHRNB1	DYDC1	GALR1	IGFBP6	LOC441666	NKD1	PHOSPHO1	RIMBP2	SNTA1	TPBG	ZNF648
B3GAT2	CHST1	DYDC2	GAP43	IGSF21	LOC728392	NKD2	PHOX2A	RIMS4	SNX10	TPD52	ZNF660
B3GNT4	CHST2	DYNC1I1	GAREM1	IGSF22	LONRF1	NKX2-2	PHOX2B	RMND5A	SOGA3	TPM1	ZNF662
B3GNT7	CHST5	DYRK1B	GAS2L1	IGSF9B	LONRF2	NKX2-5	PHYHIPL	RNASET2	SORCS1	TPO	ZNF671
B4GALNT3	CHST8	DYSF	GATA3	IHH	LONRF3	NKX2-6	PIAS1	RNF103-CHMP3	SORCS2	TPPP	ZNF704
BACH1	CILP2	E2F2	GATA4	IKZF3	LPAR1	NKX6-3	PIEZO2	RNF123	SORCS3	TPPP3	ZNF718
BAHCC1	CISH	EBF1	GATA5	IL10RA	LRAT	NLRP4	PIFO	RNF126P1	SOWAHA	TPTE	ZNF747
BAIAP2L2	CITED1	EBF2	GATA6	IL17D	LRATD1	NMNAT2	PIH1D3	RNF144A	SOWAHB	TRH	ZNF781
BAIAP3	CKB	EBF3	GBGT1	IL17RC	LRATD2	NMRK2	PIK3CD	RNF175	SOX1	TRIM17	ZNF793
BARHL1	CLCN5	ECE2	GBX2	IL17RE	LRCH2	NOL4	PIK3R1	RNF180	SOX11	TRIM31	ZNF831
BARX1	CLCN7	ECEL1	GCDH	IL1RAPL2	LRFN2	NOTO	PIK3R5	RNF212	SOX14	TRIM36	ZNF835
BARX2	CLDN10	ECRG4	GDAP1L1	IMPA2	LRP2	NOTUM	PIN4	RNF220	SOX2	TRIM44	ZNF875
BCAN	CLDN3	EDAR	GDF15	INGX	LRP3	NOVA1	PISD	RNF227	SOX3	TRIM45	ZNF883
BCAP31	CLDN7	EDARADD	GDF2	INHBB	LRRC3	NOX5	PITX1	RNF39	SOX8	TRIM7	ZNRF4
BCL11A	CLDN9	EDN3	GDF6	INPP4B	LRRC37A6P	NPBWR1	PITX2	RNF6	SP8	TRIM71	ZP3
BCL11B	CLEC4G	EDNRB	GDNF	INPP5D	LRRC3B	NPBWR2	PJVK	ROBO3	SPHKAP	TRIM72	ZSCAN1
BCL6	CLEC4GP1	EEF1D	GET4	INS-IGF2	LRRC41	NPNT	PKD1	ROR2	SPI1	TRIP13	ZSCAN10
BCL7B	CLIC6	EFNA2	GFAP	INSL6	LRRC43	NPR1	PKDREJ	RP2	SPIN2B	TRIP6	ZSCAN12
BCOR	CLIP3	EFR3B	GFI1	INSM1	LRRC8D	NPR3	PKIB	RPGR	SPINT2	TRMT9B	ZSCAN18

## Sheet: S Table 5
Supplementary Table 5: Significant gene sets identified by GSEA analyses
Significant gene sets identified by methylation log2FC based pre-ranked GSEA				Significant gene sets identified by expression log2FC based pre-ranked GSEA				Significant gene sets identified by spearman coefficients based pre-ranked GSEA
NAME	NES	FDR q-val	LeadingEdges	NAME	NES	FDR q-val	LeadingEdges	NAME	NES	FDR q-val	LeadingEdges
BASAKI_YBX1_TARGETS_DN	-2.32972	0.0524416	PIAS1; TP53INP1; RNASET2; TPD52; RAP1GAP; NCALD; BHLHE40; GDF15; CHGA; DPP4; PIK3R1; SALL1; TNFRSF11A; PCSK6; KCNK5; CKB; SCIN; GSTM3; TMEM37; KCNK3; TSPAN6; CYS1; STOX1; SEMA4B; FAM189A1; GALNT14; PDE9A; ALDH1A2; SSBP4	ALCALAY_AML_BY_NPM1_LOCALIZATION_DN	-2.11414	0.047344	CDKN3; UBE2C; POLE2; MCM2; PLAGL1; POU4F1; FKBP1B; INPP4B; GYPC; PLXNC1; RPS6KA2; ITM2C	BUYTAERT_PHOTODYNAMIC_THERAPY_STRESS_DN	-2.36406	0.100837	CDKN3; ATRN; BSCL2; MYL9; TLE4; TNS3; CHST2; FN1; TACSTD2; ADAM12; LEF1; BDNF; CCNE1; NCOR2; FUCA1; ITGB3; PITX1; PARD6A; CADM1; EHD3; GALNT14; IRS1; PCSK6; FUT4; RNASET2; ZNF365; HNF1B; PTPRN2; LCMT2; ZFHX4; INHBB
BUYTAERT_PHOTODYNAMIC_THERAPY_STRESS_UP	-2.66523	0.00723296	PKD1; IRS2; ABHD5; RNF6; RMND5A; KDM6B; SNN; AHNAK2; PPL; BHLHE40; GDF15; ZNF473; KLF11; CDKN1C; MT1X; FAM169A; BACH1; PRRG4; NFIL3; P4HA2; MAPK7; AFF4; TRIM36; CDYL; ARHGEF3; ZNF442; PTHLH; PAX8; ADAMTS5; FAM189A2; C3orf52; RP2; DNAJB6	BASAKI_YBX1_TARGETS_DN	3.32585	0	CKB; TP53INP1; NCALD; PDE9A; KCNK5; DPP4; H19; KCNK3; SEMA4B; GDF15; PCSK6; PIK3R1; RAP1GAP; RNASET2; TSPAN6; HDAC4; SCIN; GSTM3; SALL1; CHGA; TMEM37; SMOC2; STOX1; GALNT14; SSBP4	CAIRO_LIVER_DEVELOPMENT_UP	-2.09132	0.184251	SERPINH1; PCOLCE2; SLC25A4; PITX2; EDNRB; SLC22A3; FZD2; TBX3; PDGFRA; HAND2; WLS; PDZRN3; CRABP2; JUN; PXDN; PDPN; TRPS1
CAMP_UP.V1_DN	-2.11817	0.11388	FRY; SEL1L3; SNN; TUBB3; KBTBD11; CHST2; MYO5B; NFATC2; UBE2E2; BCR; NDRG4; FOSB; PHLDB1; AK5; MAPK1; EPB41L3; PLS3; TMEM97	BASAKI_YBX1_TARGETS_UP	-3.28595	0	PHF19; CDKN3; UBE2C; MCM2; KIF22; TRIP13; PGAM5; ATL3; PLAC8; FLNB; MT1X; DPYSL3; ANXA3; DKK3; BDNF; KLC1	CHARAFE_BREAST_CANCER_LUMINAL_VS_MESENCHYMAL_DN	-2.61861	0.0203709	ZIC2; NMNAT2; ADORA2B; PLP2; GFPT2; PIK3CD; ETS1; FZD2; AHNAK2; TGFB1I1; ITM2C; CHST2; DMD; BACH1; DKK3; FLRT2; AK5; EIF5A2; LPAR1; SH3KBP1; LAYN; WIPF1; CDH11; MRC2; WLS; RFTN1; BDNF; NR3C1; SFRP1; MYLK; SLIT2; PXDN; ADAMTS5; IGFBP6; IRAK2
DAVICIONI_MOLECULAR_ARMS_VS_ERMS_UP	-2.06334	0.144818	PIAS1; CNR1; TOM1L1; TNFAIP1; BCL11A; ADRA2C; ELOVL2; LIPG; CHST8; OLFML2B; PEG3; MYOD1; PAX5; POU4F1; GADD45G; NRCAM; FGFR2; DLK2; KCND3; CHD7; MAN1C1; COL18A1; FRY; SEL1L3; SPINT2; CRMP1; TRIM36; CDYL; TFAP2A; SH3GLB1; PODXL; PCSK6; CPD	BENPORATH_CYCLING_GENES	-3.13431	0.000134801	HOXB4; ACD; CDKN3; UBE2C; MCM2; BRCA1; TRIP13; BMP2; SDC1; SMTN; PIK3CD; DNAJB6; KLF9; HMG20B; DUSP4; SH3GL2; NFIC; AP3M2; CADM1; MATN2; PKMYT1; NR3C1	DELYS_THYROID_CANCER_UP	-2.53659	0.0357611	CPD; IL10RA; COL1A1; AHNAK2; CHST2; DMD; MRC2; SDC1; FN1; TACSTD2; NRP2; COMP; ADAM12; DPYSL3; PDLIM4; MXRA8; QPCT; BHLHE40; PTPRE; ICAM1; CTSB; SPOCK1; P4HA2; CBLN1; C1orf115; KCNQ3; TLR2; SEL1L3; OPCML; B3GAT1; CITED1; PHLDA2; LIF; CRABP2; GDF15; PXDN; RPS6KA2; NRCAM; CLDN9; CDH2; PPL; ME3; KLK10; DPP4; IGFBP6; INHBB; CLDN7; CLDN10
DEBIASI_APOPTOSIS_BY_REOVIRUS_INFECTION_DN	-2.57767	0.0115545	NPRL2; CSPG5; PNPLA6; CD9; ADCY9; SFRP1; SYNM; GLB1L2; BCL11A; IMPA2; FUCA1; PODXL; BRCA1; CCNE1	BENPORATH_ES_1	-2.18364	0.0367198	ERCC6L; POLE2; MCM2; MAD2L2; DNAJB6; ZIC2; ADD2; GABRA5; GAD1; CRABP2; EGLN3; CRABP1; PYCR2; FGF13; SFRP1; KCNS3; SMS; KIF5C	DOANE_RESPONSE_TO_ANDROGEN_DN	-2.2505	0.147012	SERPINH1; GATA3; PHLDA2; PSMB8; WLS; PDZRN3; RFTN1; CRABP2; SUSD4; KIF5C; CHST1; CXCR4; ARHGEF3; ABLIM3; RIBC2; CACNA1D; MAST4; SMAD6; RAB15; ACTN2; IGFBP2; IRS1; CKB
DEBIASI_APOPTOSIS_BY_REOVIRUS_INFECTION_UP	-2.17123	0.0977102	BCL6; ZNF264; HRK; DUSP8; ID4; HOXA5; ZNF529; INSM1; BHLHE40; BACH1; DNAJB6; BRCA1	BENPORATH_ES_WITH_H3K27ME3	-2.33911	0.0192021	PRKAG2; TP73; POU4F1; RBBP7; CDH4; HIC1; CAMK2B; KCNMA1; FBLN5; BCAN; POU3F2; NR2E1; LEF1; DHH; SHH; KCND3; CSMD1; PTF1A; SLC9A3; ADCYAP1; KL; GRID1; FOXL1; IKZF3; SFRP5; KCNQ3; VSX1; BARHL1; PTPRT; GRIK3; FOXD3; SORCS3; PHOX2A; TBX21; SLIT1; SLC6A5; SLC6A1; PAX1; TAL1; POU4F2; FGF3; LAMP5; ADRA1A; INSM2; CBLN4; FAM43B; DMRT1; DMRT3; GHSR; ALOX15; FAM163A; FEV; ABCC8; HS3ST2; SLC6A2; SLC6A11; ACA…	DUTERTRE_ESTRADIOL_RESPONSE_24HR_DN	-2.09771	0.191687	TFAP2A; ENTPD3; ZNF704; GSTM3; DIAPH2; FZD2; TNS3; AHNAK2; FN1; TACSTD2; RFTN1; CRABP2; BEX4; ABLIM3; RASD1; JUN; LFNG; GDF15; SLIT2; CLDN9; CDH2; TJP2; TP53INP1; PHLDB1; SFMBT2; KDM6B; PPL
DELACROIX_RARG_BOUND_MEF	-2.17942	0.0972236	UBE2C; CTSB; FGFR2; SLC25A4; FAM20A; HOXA10; FBLN2; LIPE; MATN3; LTBP3; LTBP1; SMAD6; ME3; PPL; BHLHE40; GDF15; PITX1; RUFY1; DNM1; ALS2CL; DMPK; CKB; CERS2	BENPORATH_PRC2_TARGETS	-2.279	0.0254899	TP73; POU4F1; KCNMA1; DHH; SHH; KCND3; CSMD1; PTF1A; SLC9A3; ADCYAP1; KL; GRID1; FOXL1; IKZF3; SFRP5; KCNQ3; VSX1; BARHL1; PTPRT; GRIK3; FOXD3; SORCS3; PHOX2A; TBX21; SLIT1; SLC6A5; SLC6A1; PAX1; TAL1; POU4F2; FGF3; LAMP5; ADRA1A; INSM2; CBLN4; FAM43B; DMRT1; DMRT3; GHSR; ALOX15; FAM163A; FEV; ABCC8; PDGFRA; TBX3; BNC1; NRG1; ISL1; GATA3; SFRP1; PRKCE; ITGA4; FZD2; NTRK2; SLIT2; FLRT2; ATOH8; RPS…	E2F3_UP.V1_UP	-2.06219	0.192437	JPH1; ZIC2; SNX10; TMEM97; CDKN1C; TMEM121; PCOLCE2; CHST2; CHST1; CEBPA; LEF1; ZNF483; ATRNL1; HRK; MANEAL; MMP15; RTN4R; TPPP; LCN6; ARRDC2; FAM43B; MAP6D1; RASD1; SMAD6; INHBB
DIAZ_CHRONIC_MEYLOGENOUS_LEUKEMIA_UP	-2.80355	0.00845823	TNFAIP1; SPOP; RNF6; SPINT2; CDYL; ARHGEF3; SMS; MATK; TPM1; RP2; TFCP2; POLE2; DNAJB6; CHST2; PSMG2; HMG20B; ITGA4; KIF22; INPP4B; PARVB; RAB4A; ADORA2B; MPDU1; ISYNA1; SMAD2; HK1; CTPS2; FKBP1B; MAPK1; HLTF; MATN2; GCDH; PGRMC1; PRKRA; BRCA1; RBBP7; ACSL1; KCNK5; CKB; CISH; CERS2; CPD	BENPORATH_SUZ12_TARGETS	-2.06569	0.0555392	TP73; POU4F1; RBBP7; GFI1; CDH13; TNFRSF11A; PYCARD; MT1X; TSC22D3; CRABP1; CLIC6; KCNMA1; CTPS2; FGF13; TCEAL3; ZNF365; LEF1; EMX2; SYTL4; SOX3; FOXO4; INSM1; EML5; VWA3B; ALDH1L1; RASGRF2; SLITRK2; ST8SIA1; WNT3; DBX2; GPR158; TUBA8; VIPR2; GADD45G; GFRA2; NKD1; TCEAL6; CDX4; KLF14; CDH11; SLC5A5; CADM3; LRRC3B; NTRK3; SYT10; SOX1; DHH; SHH; KCND3; CSMD1; PTF1A; SLC9A3; ADCYAP1; KL; GRID1; FOXL…	ELVIDGE_HYPOXIA_BY_DMOG_UP	-2.04516	0.182264	CEMIP; ADORA2B; AHNAK2; BHLHE40; P4HA2; CXCR4; JUN; GDF15; NR3C1; CADM1; PLAC8
DODD_NASOPHARYNGEAL_CARCINOMA_DN	-2.15571	0.102731	UBE2C; SEH1L; TMEM168; HOXA10; ZNF473; ALKBH2; SLCO5A1; MANEAL; CNTNAP2; NPNT; SCNN1G; CAMTA1; SEMA6A; TFCP2; POLE2; DNAJB6; SNX10; AP3M2; BRCA1; TMEM97; ZIC2; PCSK6; DSG2	BERENJENO_TRANSFORMED_BY_RHOA_UP	-3.29617	0	FOXC2; CDCA4; POLE2; MCM2; BRCA1; KIF22; TRIP13; TOM1L1; TBL3; TMEM176B; CHRNB1; FLNB; DPYSL3; THY1; SMOC1; BNC1; ANXA3; IGFBP6; PTPRE; ADAM12; ADORA2B; JUN; BDNF	GOBP_CELLULAR_RESPONSE_TO_HORMONE_STIMULUS	-2.02021	0.194246	PCSK9; ZMIZ1; CGB7; PTPRE; ICAM1; CTSB; LEF1; HDAC4; GDF15; RAB15; NR3C1; TRH; ACTN2; PIK3R1; NCOR2; DAXX; ESRRG; KIT; ADCY9; ADCY1; KLF9; HEYL; PRKACG; SLC5A5; KANK2; ADCY8; ADCY5; PKLR; IRS2; ADCYAP1; KL; TRIM72; FLT3; ACSL1; PTGFR; CRHR2; NCOA2; PNPLA3; FUT7; FGF23; SLC2A4; SSTR1; SSTR4; SSTR5; IGFBP2; SFRP1; PRKCE; GAB1; FOXC2; FOXO4; BRCA1; ISL1; PAX8; GHSR; WNT1; SLIT2; IRS1; MYOD1; INHBB
FLECHNER_BIOPSY_KIDNEY_TRANSPLANT_REJECTED_VS_OK_DN	-2.43342	0.0309397	FMR1; LRP2; RNF6; CD9; SLC25A4; KBTBD11; CDKN1C; MT1X; FAM169A; AGAP1; DPP4; PIK3R1; ACAA1; HLTF; EPB41L3; PLS3; SDC1; GPC3; GPC5; SALL1; KL; GLUD2; IGFBP2; MAOA; PTGER3; GCDH; PGRMC1; PRKRA; IMPA2; MAF; CYB5A; ITM2B; FUCA1; PODXL; MTSS1	BILD_E2F3_ONCOGENIC_SIGNATURE	2.808	0.00687032	CCNE1; HRK; CSPG5; RTN4R; RAB15; TPPP; TMEM97; MANEAL; ATRNL1; SFMBT1; RUNX3; CDKN1C; SLC16A6; MMP15; WNT5A; GNAS; CXXC5; CEBPA; CHST2; BCOR; SYNM; SMAD6; GNAL	GOBP_FEMALE_GAMETE_GENERATION	-2.1449	0.179745	TRIP13; ZMIZ1; CGB7; PAQR5; FMN2; SPIRE1; BNC1; DMRT1; TDRD5; YBX2; FIGLA; ZP3; DIAPH2; IHH; PTK2B; INHBB
GOBP_CELLULAR_AMIDE_METABOLIC_PROCESS	-2.00957	0.133077	TRIM71; FMR1; BOLL; RBM24; PTK2B; CEBPA; MGAT3; ABCD1; DDX6; UPF3B; UMOD; NAGK; ELOVL2; TAPBP; SPON1; ACOT4; EIF5A; RPL28; MAPK1; GCDH; ABCA7; ACSL1; PCSK6; GSTM3; CERS2; CPD; PCSK1; GSTO2; ELOVL3; DMD; ALDH1L1; B3GALT4; SLC25A2; NTRK2; ANPEP; AARS2; PCSK4; FUT7; ZNF598; CYP4F22; EIF4E3; ALOX12B; PCSK1N; ACSF3; UCN; NEURL1	BILD_HRAS_ONCOGENIC_SIGNATURE	-2.09005	0.0507152	BMP2; BCL6; SDC1; SMTN; CASP2; PIK3CD; FLNB; TBX3; PTHLH; DUSP4; ULBP2; LRAT; FOXQ1; FN1; FGFR2; MAST4; PTPRE; PHLDA2	GOBP_HOMOPHILIC_CELL_ADHESION_VIA_PLASMA_MEMBRANE_ADHESION_MOLECULES	2.75634	0.0151597	DSCAML1; PLXNB3; OBSL1; PTPRT; SDK1; PCDHA1; PCDHA5; PCDHA4; PCDHA3; PCDHA2; PCDHA9; PCDHA8; PCDHA7; PCDHA6; CDH8; CDH7; PCDH8; PCDHA10; CDH23; PCDHGB2; PCDHGA7; PCDHGA6; PCDHGA5; PCDHGA4; PCDHGA3; PCDHGA2; CDHR1; PCDHGB1
GOBP_CELLULAR_MACROMOLECULE_CATABOLIC_PROCESS	-2.90985	0.00799696	PRR5L; PSMD10; TRIM71; FMR1; TIRAP; BOLL; RBM24; MYD88; GDNF; PIAS1; PTK2B; CEBPA; MGAT3; DAB2IP; FHIT; WNT1; PRKCG; PCSK9; RNF180; HSPBP1; CBFA2T3; LRP2; SHH; BCAP31; CD81; PKD1; RNASET2; DDX6; UPF3B; FOXL2; UMOD; CHMP4C; TOM1L1; UBE2C; TNFAIP1; CTSB; TOLLIP; USP27X; SPOP; FBXO10; CTSF; TBX21; RNF123; ADAMTS7; FBXL16; RNF6; RMND5A; RPL28	BLANCO_MELO_BETA_INTERFERON_TREATED_BRONCHIAL_EPITHELIAL_CELLS_DN	2.03288	0.126919	RFX2; TRIM45; NBEAL2; SLC43A2; KLK10; PLBD1; RASAL1; ARHGEF4; LMCD1; KIFC2; PPFIBP2; CXXC5; CEBPA; H19; OSR1; RAP1GAP	GOBP_IN_UTERO_EMBRYONIC_DEVELOPMENT	-2.08497	0.184834	ZMIZ1; ZP3; TBX3; PDGFRA; AGBL4; CITED1; GATA3; SMAD2; HEY2; IHH; HAND2; BMP2; TWIST1; FGFR2; VASH1; AMOT; WNT3A; CHD7; PKD1; SPINT2; PHLDA2; LIF; ARNT2; PRDM14; MDFI; EMX1; BCOR; PEMT; SH3PXD2A; FOXD3; CDX4; LMX1B; HS3ST6; CEBPA; LEF1; ADCY9
GOBP_CELLULAR_PROTEIN_CATABOLIC_PROCESS	-2.36606	0.0474445	PSMD10; TRIM71; FMR1; PIAS1; PTK2B; CEBPA; MGAT3; DAB2IP; FHIT; WNT1; PRKCG; PCSK9; RNF180; HSPBP1; CBFA2T3; LRP2; SHH; BCAP31; CD81; PKD1; UMOD; CHMP4C; TOM1L1; UBE2C; TNFAIP1; CTSB; TOLLIP; USP27X; SPOP; FBXO10; CTSF; TBX21; RNF123; ADAMTS7; FBXL16; RNF6; RMND5A	BLUM_RESPONSE_TO_SALIRASIB_DN	-2.54434	0.00508831	HIRIP3; CDKN3; UBE2C; POLE2; MCM2; BRCA1; TRIP13; SDC1; CRABP2; FOSB; LTBP3; DPYSL3; HMG20B; FZD2; COL1A1; MATN2; IRS1	GOBP_TUBE_MORPHOGENESIS	-2.12885	0.188123	ZMIZ1; CELSR1; HLX; E2F2; PIK3CD; ETS1; FZD2; TBX3; PDGFRA; FN1; TACSTD2; NRP2; COMP; ADAM12; CITED1; GATA3; SMAD2; IHH; HAND2; BMP2; TWIST1; FGFR2; VASH1; AMOT; WNT3A; CHD7; PKD1; SPINT2; CXCR4; LEF1; NKX2-5; SPI1; TAL1; ZNF304; TBX5; JUN; SFRP1; GAB1; FOXC2; FOXO4; BRCA1; ISL1; PAX8; GHSR; WNT1; MYLK; SLIT2; ITGB3; RET; CTHRC1; KDR; EPHA7; MTSS1; COL18A1; NPNT; TBX2; NRCAM; CDH2; MAPK7; IRX1; I…
GOBP_ENDOMEMBRANE_SYSTEM_ORGANIZATION	-2.71479	0.00655995	DYSF; SEC31B; MAPK15; ABCD1; UMOD; CHMP4C; SNX10; BAIAP3; MYO18A; DNM1; SYTL4; SH3GLB1; MAPK1; EPB41L3; SUN1; ALS2CL; DMPK; ABCA7; RFX2; PLSCR3; MYRF; BAIAP2L2; SH3GL2; FHDC1; EHD3; XKR9; XKR4; ATP8B3; REEP6; OBSL1; OTOF; ATP10A; FAM174B; MTSS1; CXCR4; ATL3	BOQUEST_STEM_CELL_UP	-2.79377	0.000744829	PLAGL1; CRABP2; SCRN1; MBP; SVEP1; SLC2A10; TMEM176B; LPAR1; FBLN5; PDGFRA; NTRK2; SLIT2; COL1A1; CDO1; OSR2; IGFBP6; ANPEP; TWIST1; PCOLCE2; SPOCK1; ELOVL2; PDLIM3; IRS1; GFPT2; PHLDA2	GOMF_CALCIUM_ION_BINDING	2.29855	0.188499	PCDHA1; PCDHA5; PCDHA4; PCDHA3; PCDHA2; PCDHA9; PCDHA8; PCDHA7; PCDHA6; CDH8; CDH7; PCDH8; PCDHA10; CDH23; PCDHGB2; PCDHGA7; PCDHGA6; PCDHGA5; PCDHGA4; PCDHGA3; PCDHGA2; CDHR1; PCDHGB1; MATN4; ASTN2; DHH; SHH; PLSCR3; SMOC2; CHP2; SYT17; TLL2; PRF1; RAB11FIP4; RYR2; MEGF6; NKD2; DUOX1; EGFLAM; PKDREJ; TGM3; SYT3; NRXN1; THBS2; DLL1; MAN1C1; SLIT1
GOBP_ESTABLISHMENT_OF_PROTEIN_LOCALIZATION	-2.31713	0.0530742	PRR5L; LRP2; SHH; BCAP31; CD81; PKD1; IRS2; PFKFB2; CNR1; IL10RA; MAPK8; CHMP4C; TOM1L1; SEH1L; LIN7A; DENND1B; RAB32; SFRP1; ADRA2C; SLC25A4; PARD6A; RP2; RAB4A; SMAD2; HK1; SNX10; MYO5B; AGAP1; RPGR; CHGA; DPP4; HNF1B; SPIRE1; RUFY1; STXBP5L; OLFM2; NADK; VSNL1; KCNS3; CACNA1D; ATG4A; DENND1A; ADCY5; THOC2; MAFA; SFT2D3; RAB15; CBLN1; ARRDC5; ARRDC2; GHSR; ATG16L2; DLG4; OPRM1; ACD; ARF5; AP3M2…	BROWNE_HCMV_INFECTION_14HR_DN	-2.07803	0.0524352	SIPA1; CDH13; PIK3CD; DTNA; INPP4B; PDPN; CAND2; LPAR1; FGF13; PDGFRA; PRKCE; SMS; IRS1	GOMF_CYTOKINE_RECEPTOR_BINDING	-2.33583	0.112861	LTB; TRIP6; TSLP; TOLLIP; MYD88; TLR5; GATA3; SMAD2; LIF; SMAD6; BDNF; PIK3R1; ITGB3; CXCL12; PXDN; PYCARD; DAB2IP
GOBP_ESTABLISHMENT_OF_PROTEIN_LOCALIZATION_TO_ORGANELLE	-2.03628	0.142943	SHH; BCAP31; IL10RA; MAPK8; HK1; ACD; DNM1; PAOX; ACOT4; PEX5L; CACNG2; PIK3R1; ACAA1; NUP62CL; POM121L2; ITGB3; LAMP5; CACNG8; CACNG4; ARC; RPL28; SH3GLB1; NDUFA13; MAPK1	BRUINS_UVC_RESPONSE_LATE	-2.29074	0.0243061	POLE2; MCM2; BCL6; PSMD10; MAD2L2; PIN4; RP2; ATL3; PLAC8; BTBD11; GABRB1; AIFM2; COPZ2; ABHD5; ARHGEF1; COASY; P2RX6; TJP2; HIC1; LTBP3; BLVRA; CPXM1; SVEP1; CRABP1; FBLN5; SFRP1; SLIT2; PXDN; FN1; COL1A1; CTHRC1; DKK3; MYL9; TPM1; ST6GALNAC5; RFTN1; MATN2; SPOP	GOZGIT_ESR1_TARGETS_DN	-2.05881	0.183365	TMEM64; CEMIP; MX1; DENND1B; SLC16A6; TACSTD2; GATA3; TWIST1; FGFR2; PSMB8; WLS; PDZRN3; RFTN1; CRABP2; BEX4; SUSD4; CXCR4; ZNF483; ATRNL1; RASD1; MED14; SOX2; RUNX2; GAD1; SECTM1; LMCD1; MAST4; FGF13; JUN; GDF15; ADCY9; ADCY1; KLF9; CXCL12; MATN3; IRS1; PCSK6; SCRN1; CTSF; BLVRA; PXDN; RET; CTHRC1; KDR; EPHA7; MTSS1; COL18A1; NPNT; TBX2; SLC16A14; PRTFDC1; RPS6KA2; NRCAM; PYCARD; HTR7; B3GALNT1;…
GOBP_INORGANIC_ANION_TRANSMEMBRANE_TRANSPORT	2.3423	0.139311	TTYH2; SLC5A5; GLRA3; SLC12A9; GABRB1; SLC6A1; GABRA5; GABRB2; CLIC6; GABRD; GABRA2; GABRQ	CAIRO_LIVER_DEVELOPMENT_UP	-2.24099	0.0296443	EDNRB; CRABP2; PDPN; TRPS1; NDN; FGF13; PDGFRA; TBX3; BNC1; FZD2; PXDN; FAM174B; WLS; PCOLCE2; JUN	HALLMARK_EPITHELIAL_MESENCHYMAL_TRANSITION	-2.64076	0.021387	SERPINH1; PCOLCE2; FBLN2; CDH11; FN1; COMP; ADAM12; DPYSL3; PDLIM4; BDNF; JUN; IGFBP2; SFRP1; FOXC2; MYLK; SLIT2; FUCA1; ITGB3; CXCL12; MATN3; APLP1; CADM1; FBLN5; CDH2; ANPEP; COL7A1
GOBP_INTRACELLULAR_PROTEIN_TRANSPORT	-2.04213	0.147883	PRR5L; SHH; BCAP31; CD81; PKD1; MAPK8; TOM1L1; SEH1L; RAB32; SNX10; ACD; ARF5; AP3M2; PAOX; ACOT4; KCNE1; AP1S3; PEX5L; CACNG2; PIK3R1; ACAA1; NUP62CL; POM121L2; EIF5A; IFT20; RAB6B; SLC35D3; SYTL4; STXBP2; RPL28; CEMIP; SH3GLB1; NDUFA13; MAPK1	CASORELLI_ACUTE_PROMYELOCYTIC_LEUKEMIA_DN	-2.61219	0.00284586	HIRIP3; CDKN3; MCM2; BRCA1; KIF22; TRIP13; SCRN1; PIN4; COPZ2; TJP2; BLVRA; SLC2A10; INPP4B; TBL3; TMEM176B; CDHR1; MACROD1; NDN; TRIP6; GLUL; TPM1; FAM174B; SMS; TPD52; C3orf52	HAN_SATB1_TARGETS_DN	-2.07648	0.187683	WIPF1; CDH11; FN1; MXRA8; QPCT; BHLHE40; CTSB; SPINT2; LIF; CRABP2; LEF1; RUNX2; GAD1; SECTM1; LMCD1; MAST4; ID4; FGF13; SLC16A5; NRG1; VSNL1; FAM174B; TMEM101; MYO18A; ABCD1; SMAD6; BDNF; CCNE1; NKX2-5; FUCA1; CDH2; CLDN7
GOBP_LAMELLIPODIUM_ORGANIZATION	2.408	0.215547	ABLIM2; ABLIM3; KANK1; ARHGEF4; AUTS2; PLEKHO1; HDAC4; PDPN; SLIT2; CDH13	CHARAFE_BREAST_CANCER_LUMINAL_VS_BASAL_DN	-2.71314	0.00128424	PSMB8; SH3GLB1; PIK3CD; MBP; MT1X; BNC1; SFRP1; IRX1; ETS1; ANXA3; FOXQ1; WLS; IGFBP6; TLR2; SEL1L3; ADORA2B; NR3C1; TLE4; ITM2C	HELLER_HDAC_TARGETS_SILENCED_BY_METHYLATION_DN	-2.12474	0.182544	LRRC41; CERS2; SERPINH1; TNS3; COPZ2; FKBP11; QPCT; BHLHE40; GDF15; RAB15; NR3C1; PITX1; CADM1; EHD3; GALNT14; PXDN; PPP1R16B
GOBP_MACROMOLECULE_CATABOLIC_PROCESS	-2.79494	0.00593314	MAD2L2; PRR5L; PSMD10; TRIM71; FMR1; TIRAP; BOLL; RBM24; MYD88; GDNF; PIAS1; PTK2B; CEBPA; MGAT3; DAB2IP; FHIT; WNT1; PRKCG; PCSK9; RNF180; HSPBP1; CBFA2T3; LRP2; SHH; BCAP31; CD81; PKD1; PPP1R3B; GFAP; RNASET2; DDX6; UPF3B; CSPG5; FOXL2; GPC4; BCAN; HPSE2; CHMP4C; TOM1L1; UBE2C; TNFAIP1; CTSB; TOLLIP; USP27X; SPOP; FBXO10; CTSF; TBX21; RNF123; ADAMTS7; FBXL16; RNF6; RMND5A; RPL28; CEMIP; SH3GLB1…	CHARAFE_BREAST_CANCER_LUMINAL_VS_BASAL_UP	2.30831	0.0714	ONECUT2; KIF12; PPP2R2C; ATP6AP1; CHN2; MYCN; MXRA8; DDAH2; MGRN1; EFR3B; LMCD1; SLC16A6; CERS2; LRP3; INHBB; LFNG; SRRM2; ABCA3; DUSP8; KIFC2; MAPT; ASTN2; KIAA0232; GRAMD4; KLHDC9; CISH; CXXC5; BCOR; HPN; IQSEC1; GPRC5C; LIN7A; DIP2C; RAB40C; ZMIZ1; CYHR1	HORIUCHI_WTAP_TARGETS_DN	-2.04617	0.186652	CDKN3; TRIP13; TMEM64; ATL3; BTBD6; CYTL1; UBE2C; TMEM97; PLP2; SMAD2; CHST1; CXCR4; CDH2
GOBP_NEGATIVE_REGULATION_OF_CELLULAR_CATABOLIC_PROCESS	-2.11337	0.108526	FMR1; TIRAP; BOLL; RBM24; MYD88; GDNF; MGAT3; DAB2IP; FHIT; WNT1; PRKCG; SHH; NRBP2; CNR1; IL10RA	CHARAFE_BREAST_CANCER_LUMINAL_VS_MESENCHYMAL_DN	-4.20091	0	PIK3CD; IRAK2; ZIC2; EIF5A2; LPAR1; SFRP1; FZD2; SLIT2; LAYN; PLP2; ETS1; FOXQ1; DNM1; PXDN; DKK3; TPM1; RUNX2; RFTN1; WLS; TGFB1I1; IGFBP6; AK5; WIPF1; ADORA2B; NR3C1; BDNF; GFPT2; ITM2C	JIANG_HYPOXIA_NORMAL	-2.07062	0.187948	SNX10; CPD; CKB; FAM189A2; NDRG2; DPP4; KCNMA1; HOXA4; SYT13; MYOD1; MAPK7; CD9
GOBP_PROTEIN_TARGETING	-2.0368	0.147266	BCAP31; PAOX; ACOT4; KCNE1; AP1S3; PEX5L; CACNG2; ACAA1; RPL28; CEMIP; SH3GLB1; NDUFA13	CHEMNITZ_RESPONSE_TO_PROSTAGLANDIN_E2_DN	2.24959	0.0685121	ADCY9; PAX8; DSG2; TNFAIP1; SRGAP3; FAAH; MMP15; WNT5A; ASTN2; RUNDC3B; LMF1; FBXL16; CYB561D2; CAMTA1; EDAR; KAZN; DPP4; PLEKHA7; GPRC5C; ITM2B; FHDC1	JINESH_BLEBBISHIELD_VS_LIVE_CONTROL_DN	-2.02945	0.189333	PLP2; ENTPD3; EPSTI1; ACOT4; HAS3; LTB; MX1; DPYSL3; QPCT; CTSB; WLS; SMAD6; PDPN; PODXL; LIPG; IRAK2
GOBP_REGULATION_OF_CATABOLIC_PROCESS	-2.33784	0.0534842	MAD2L2; PRR5L; PSMD10; TRIM71; FMR1; TIRAP; BOLL; RBM24; MYD88; GDNF; PIAS1; PTK2B; CEBPA; MGAT3; DAB2IP; FHIT; WNT1; PRKCG; PCSK9; RNF180; HSPBP1; CBFA2T3; LRP2; SHH; BCAP31; CD81; PKD1; PPP1R3B; GFAP; BSCL2; NRBP2; TP53INP1; NPRL2; PRKAG2; GPSM1; MAPK15; ABCD1; IRS2; ABHD5; PFKFB2; CNR1; IL10RA; MAPK8; SEH1L; SH3GLB1; NDUFA13; GPC3	CHEN_METABOLIC_SYNDROM_NETWORK	-3.26724	0	SLC2A4; KIF22; TRIP13; CASP2; RASSF1; OBSL1; FES; F7; ARRB2; EPB41L3; PLAC8; PYCARD; HIC1; LTBP3; BLVRA; CPXM1; SVEP1; CALHM2; TOR4A; GSDMD; MCOLN2; DYSF; AMZ1; SLFN12L; SH3BP2; CD72; PTK2B; FAM83F; FKBP1B; SLC2A10; DPYSL3; FBLN5; TRPC4; NRG1; FLRT2; LAYN; ARL5C; HOXD4; OLIG2; SEMA6D; FBLN7; MDFI; ANXA3; COL1A1; WLS; TGFB1I1; EPSTI1; CTSB; PTPRE; TLR2; PLXNC1; RPS6KA2; PDLIM4; ANPEP; KCNN2; PKIB;…	JOHNSTONE_PARVB_TARGETS_3_UP	-2.16213	0.193768	CELSR1; CPD; TAPBP; AHNAK2; FN1; TACSTD2; BHLHE40; CTSB; LIF; ARNT2; WLS; RNASET2; COL18A1; ESAM; LTBP3; DPP7; CALHM2; LIPG; IRAK2; CD9
GOBP_REGULATION_OF_CELLULAR_CATABOLIC_PROCESS	-2.60938	0.0107704	PRR5L; PSMD10; TRIM71; FMR1; TIRAP; BOLL; RBM24; MYD88; GDNF; PIAS1; PTK2B; CEBPA; MGAT3; DAB2IP; FHIT; WNT1; PRKCG; PCSK9; RNF180; HSPBP1; CBFA2T3; LRP2; SHH; BCAP31; CD81; PKD1; PPP1R3B; GFAP; NRBP2; TP53INP1; NPRL2; PRKAG2; GPSM1; MAPK15; ABCD1; IRS2; ABHD5; PFKFB2; CNR1; IL10RA; MAPK8; SH3GLB1	CHICAS_RB1_TARGETS_CONFLUENT	-2.92176	8.66579e-05	FOXC2; POLE2; PRKAG2; COPZ2; TJP2; CAND2; DPYSL3; THY1; KCNMA1; SFRP1; ITGA4; FZD2; TSLP; FN1; COL1A1; CTHRC1; TPM1; NFIX; IGFBP6; AK5; ANPEP; KCNN2; PKIB; DENND1B; SHROOM2; TWIST1; SPOCK1; CADM1; MATN2; ELOVL2	KOYAMA_SEMA3B_TARGETS_DN	-2.09482	0.187281	LACTB2; ADORA2B; ZP3; ZNF704; GSTM3; DIAPH2; CELSR1; HLX; IMPA2; RAB4A; ATRN; PHYHIPL; NEFH; TCF15; ATP8B3; ZFR2; PARVB; PPP2R2C; TBX3; TNS3; FBLN2; FN1; ABCD1; SMAD6; HDAC4; NEURL1
GOBP_REGULATION_OF_CELLULAR_PROTEIN_CATABOLIC_PROCESS	-2.20967	0.088472	PSMD10; FMR1; PIAS1; PTK2B; CEBPA; MGAT3; DAB2IP; FHIT; WNT1; PRKCG; PCSK9; RNF180; HSPBP1; CBFA2T3; LRP2; SHH; BCAP31; CD81; PKD1	CHICAS_RB1_TARGETS_GROWING	-2.17878	0.0361072	CDKN3; POLE2; MCM2; DPYSL3; KCNMA1; SLIT2; ANXA3; ANPEP; KCNN2; MATN2; ELOVL2	KOYAMA_SEMA3B_TARGETS_UP	-2.18796	0.176688	PAQR5; FZD2; PSMB8; PPP1R14A; ZNF35; EN2; HMX2; CRABP2; BEX4; SUSD4; KIF5C; CEBPA; LEF1; GDF15; PITX1; PPL; KCNMA1; IGFBP6; CLDN10
GOBP_RNA_CATABOLIC_PROCESS	-2.02001	0.135236	PRR5L; PSMD10; TRIM71; FMR1; TIRAP; BOLL; RBM24; MYD88; GDNF; RNASET2; DDX6; UPF3B; RPL28	CHICAS_RB1_TARGETS_SENESCENT	-2.80128	0.000788642	PHF19; MCM2; PSMB8; PLAGL1; BTBD11; GABRB1; RASD1; DPYSL3; THY1; SMOC1; TCEAL3; TBX3; NRG1; TSLP; FKBP11; GLUL; FOXQ1; DNM1; QPCT; SEL1L3; ANPEP; PDLIM3; JUN; GFPT2	LEE_BMP2_TARGETS_UP	-2.03794	0.185497	ITM2B; TGFB1I1; ITM2C; MXRA8; QPCT; ARNT2; PSMB8; PPP1R14A; WLS; RASD1; DLX5; JUN; HDAC11; FUCA1; ITGB3; CXCL12; SCRN1; CTSF; FBLN5; DDAH2; NCALD; COL18A1; NPNT; TJP2; TP53INP1; PHLDB1; CKB; FAM189A2; NDRG2; DPP4; PDPN; CDH13; ANPEP; PTK2B; IGFBP6; INHBB; CLDN7; CLDN10; CLDN3; TRPS1; SPON1; PTGER3; LAD1; SPSB4; RAI2; CPXM2; COL7A1; LIPG
GREGORY_SYNTHETIC_LETHAL_WITH_IMATINIB	-2.79435	0.00444985	CTSB; LIPE; SNTA1; CAMK2B; ZNF473; ZP3; TPM1; SNX10; CLDN3; GPC5; CXCR4; ACSL1	CREIGHTON_ENDOCRINE_THERAPY_RESISTANCE_3	2.13168	0.101843	CHN2; MYCN; RAB6B; NCALD; GPC4; PFKFB2; PDE9A; GNAS; PTPRJ; MUC5AC; GABBR2; KIAA0232; GRAMD4; PPFIBP2; PPL; AGAP1; CYB5A; LYSMD4; ATG4A; TMEM163; FCGBP; SMAD2; PITX1; PLEKHA7; SYT17; SLC16A14; GDF15; TACC2; PCSK6; IFT20; LIF; CPD; GNE; AUTS2	LU_EZH2_TARGETS_UP	-2.33502	0.101218	TRIP6; PHF19; TES; LY6H; ALKBH2; PRDX4; CYB561D2; MAFA; MATK; KLHDC9; DLK2; ZP3; AHNAK2; PSMB8; PITX1; PARD6A; CLDN7
HAMAI_APOPTOSIS_VIA_TRAIL_UP	-2.48615	0.0226273	LACTB2; FGF13; TPD52; FNBP1; SMS; CTHRC1; SNX10; RPGR; DPP4; HLTF; MATN2; EPB41L3; PLS3; CCK; PKIB; SCML1; CTNND2; ESRRG; COL25A1; FBLN5; PODXL; DYNC1I1; BRCA1; MPHOSPH8	DACOSTA_UV_RESPONSE_VIA_ERCC3_COMMON_DN	-2.56468	0.00444057	BRCA1; TJP2; NRG1; RFTN1; FAM169A; NR3C1; SPOP; KIF5C; IRS1; JUN; BHLHE40; BDNF; SATB2; TLE4	MARSON_BOUND_BY_FOXP3_UNSTIMULATED	-2.04787	0.190219	TES; LY6H; UQCRH; EIF4E3; CPD; ITM2B; ELANE; TSC22D4; MBP; TNFRSF19; PRTN3; E2F2; PIK3CD; ETS1; LRRC41; CERS2; DENND1B; SLC16A6; IL10RA; NKX2-6; UNC5A; DMPK; ABCA7; ZNF280D; EDARADD; KCNA3; PLXNC1; CISH; DLX1; AMDHD1; TUBA8; PLEKHG6; VSTM2L; LRRC8D; PDCD1; PCBP1; KTI12; PTPRJ; TSC22D3; TOR4A; PAPLN; FKBP1B; MPHOSPH8; RUNDC3B; WNT2B; GRM6; IRF4; PRRG4; RMND5A; GATA3; LIF; ZNF35; TP53INP1
HATADA_METHYLATED_IN_LUNG_CANCER_UP	2.35909	0.204413	AGTR1; KCNJ3; CACNA1C; IRF4; TGFB1I1; PAX1; PAPOLB; LSP1; COL1A1; GFPT2; PIK3R5; AJAP1; FGF4; HCN4; GABRA2; GABRQ; RGMA; SLIT2; CDH13; DYSF; SEC31B; ISL1; HPN; GATA3; GRIN2A; HOXC12; JPH1; JPH2; NEFL; KCNA4; CSMD1; RIC3; ZNF454; DYDC2; ZNF671; CXCL12; CNTNAP5; SLC47A1; SLITRK4; SYT10; LDLRAD4; EPHA5; NKAIN4; PENK; TF; SECTM1; KIT; ARHGEF1; CCDC140; GRM7; CA7; SCARF2; TMEM204; ZNF177; RSPH6A; HOXB…	DACOSTA_UV_RESPONSE_VIA_ERCC3_DN	-2.97857	0.000101101	BRCA1; DNAJB6; TJP2; LPAR1; NRG1; SLIT2; DUSP4; RFTN1; FAM169A; RPS6KA2; ELOVL2; ADORA2B; NR3C1; SPOP; KIF5C; IRS1; JUN; BHLHE40; TRIM44; CDH2; BDNF; KLC1; ABLIM3; SATB2; TLE4	MCBRYAN_PUBERTAL_BREAST_3_4WK_UP	-2.23598	0.137254	MRC2; SDC1; TMEM79; PTPN5; WFDC2; TMPRSS2; FN1; TACSTD2; CITED1; GATA3; ID4; FGF13; HDAC11; KIT; IGFBP2; SFRP1; PRKCE; GAB1; TJP2; IRX2; INHBB; CLDN10; CLDN3; TRPS1; LIPG
JOHNSTONE_PARVB_TARGETS_3_DN	-2.28945	0.0591118	FMR1; SEH1L; TPM1; RP2; POLE2; DNAJB6; PEX5L; PRKRA; CYB5A; ATL3; TMEM97; ZIC2; CDKL1; POGK; CASP2	DAVICIONI_MOLECULAR_ARMS_VS_ERMS_UP	2.00971	0.136429	ADRA2C; TFAP2A; ARHGAP6; ARHGEF4; TNFAIP1; LIPG; MYCN; ASTN2; TRIM36; COL18A1; OLFML2B; PCSK6; SPINT2; PAX2; PEG3; NRN1; CPD; BCL11A; GNE; PGBD5; CLCN5; NRCAM; CDYL; DLK2; KANK1; PODXL	MCBRYAN_PUBERTAL_BREAST_4_5WK_UP	-2.65437	0.0280706	ZNF704; CDH11; FN1; TACSTD2; DPYSL3; PDLIM4; ARHGEF3; JUN; HDAC11; IGFBP2; SFRP1; IRX1; IRX2; ADAMTS5; PLAC8; FBLN7; ISYNA1; SCIN; IGFBP6; INHBB; CLDN7; CLDN10; CLDN3; TRPS1; SPON1; LAD1; COL7A1; CD9
KIM_ALL_DISORDERS_OLIGODENDROCYTE_NUMBER_CORR_UP	-2.11702	0.110386	PSMD10; BCAP31; CD81; GFAP; PNPLA6; CD9; SLC25A4; SNN; AHNAK2; TUBB3; KBTBD11; SNTA1; CAMK2B; SPINT2; CRMP1; ME3; THY1; NEFH; GPRC5B; CHST1; ATRNL1; KIAA0232; SYN1; GAD1; GNAS; UBA1; BCL7B; SULT4A1; SHROOM2; CHL1; NMNAT2; DGKZ; NDN; NPY; ARNT2; FAIM2; APLP1; ZMAT4; DOCK3; NCALD; ABCA3; ACD; ARF5; AP3M2; FKBP1B; PTPRN2; SNAP91; BAIAP3; DNM1; RPL28; EPB41L3; CCK; PGRMC1; CKB; PCSK1	DEBIASI_APOPTOSIS_BY_REOVIRUS_INFECTION_DN	2.6155	0.0184676	CD9; ADCY9; NPRL2; PNPLA6; GPC1; MYOM2; CCNE1; CSPG5; AMOT; GLB1L2; SYNM; IMPA2; BCL11A; KANK1; PODXL	NIKOLSKY_BREAST_CANCER_20Q12_Q13_AMPLICON	2.36116	0.183462	NFATC2; GATA5; NPBWR2; SLC17A9; MYT1; RBPJL; ZBTB46; CBLN4; KCNQ2; ZNF831; NKAIN4; EDN3; CHRNA4; HRH3; COL20A1; GNAS; OPRL1; MATN4; CDH4
KRIEG_HYPOXIA_NOT_VIA_KDM3A	-2.02756	0.137134	DAB2IP; PPP1R3B; IRS2; RNASET2; FBXL16; TPD52; CADM1; TUBB3; KBTBD11; SNTA1; BHLHE40; BACH1; NFIL3; P4HA2; MAPK7; SEMA6A; FNBP1; SMS; CTHRC1; ANXA3; TES; ZNF629; PRKAR1B; PLAGL1; BTBD6; KCNIP1; TMEM185A; PACS1; MYADM; ARHGAP27; TPM1; DNAJB6; HK1; HNF1B; SPIRE1; MAPK1; SDC1	DELYS_THYROID_CANCER_UP	-2.13356	0.0439696	SDC1; CRABP2; DPYSL3; DUSP4; PXDN; FN1; COL1A1; CLDN7; TACSTD2; IGFBP6; CTSB; QPCT; PTPRE; TLR2; SEL1L3; PLXNC1; RPS6KA2; OPCML; ADAM12; PDLIM4; SPOCK1; BHLHE40; CDH2; PHLDA2	NUYTTEN_NIPP1_TARGETS_DN	-2.75081	0.0186146	HOXA10; CEMIP; NMNAT2; ADORA2B; SNX10; TMEM97; CDKN1C; TMEM121; PCSK9; ZNF473; FGFRL1; ZNF518B; SLC16A9; PHLDA3; MPDU1; CCNJL; IL17RC; KAZALD1; FAIM; KLF11; PLP2; ENTPD3; PHF19; IMPA2; RAB4A; SERPINH1; SLC25A4; CDH11; SPINT2; PHLDA2; FUT4; SCRN1; TBX2; SLC16A14; PRTFDC1; CKB; ANPEP; ISYNA1; SCIN; IGFBP6; INHBB; ESAM
KRIGE_RESPONSE_TO_TOSEDOSTAT_6HR_UP	-2.03183	0.142328	PTK2B; PKD1; USP27X; BCL6; SEH1L; LIN7A; DENND1B; RAB32; FUT4; SGCB; CELSR1; PHF11; HLA-F; NAGK; SH3BP2; CACNA2D4; ISL2; PGAM5; ZNF518A; ZBTB46; C5orf66; ETS1; RET; ANKMY1; NBR2; KDM6B; BCL11A; SEL1L3; NFIL3; ANXA3; TES; PARVB; UBE2E2; SH3GLB1; EPB41L3; ITM2B; ACSL1	DIAZ_CHRONIC_MEYLOGENOUS_LEUKEMIA_UP	-2.2003	0.0341856	POLE2; BRCA1; KIF22; PSMD10; RBBP7; RASSF1; DNAJB6; RP2; B3GALNT1; FKBP1B; SLC2A10; INPP4B; HMG20B; PISD; GNB2; NFATC1; GCDH; CTPS2; ITGA4; PLP2; TPM1; QPCT; PLXNC1; WIPF1; MATN2; SMS; HK1; ADORA2B; SPOP	P53_DN.V1_UP	-2.43318	0.0704585	CEMIP; NMNAT2; ADORA2B; UQCRH; FBLN2; CDH11; TACSTD2; SPINT2; SMAD6; SLIT2; PITX1; SCRN1; TJP2; PPL; ME3; KLK10; CAND2; PODXL; CDH13; IGFBP6; INHBB; CLDN3; CD9
LI_WILMS_TUMOR_VS_FETAL_KIDNEY_1_UP	-2.00034	0.133557	TOM1L1; FRY; CDKN1C; ANXA3; CLDN3; MATN2; IMPA2; MAF; CYB5A; KAZN; ITM2B; FUCA1; PODXL; ACSL1; MYLK	DODD_NASOPHARYNGEAL_CARCINOMA_DN	-2.47989	0.00826325	ERCC6L; CDKN3; UBE2C; POLE2; MCM2; BRCA1; EPB41L3; DENND1A; DNAJB6; UQCRH; ZIC2; EIF5A2; GAD1; TRIP6; THY1; KCNMA1; NTRK2; AP3M2; FN1; COL1A1; ADAM12; PCOLCE2	REACTOME_CELL_CELL_JUNCTION_ORGANIZATION	-2.09938	0.197356	PARD6A; CADM1; CLDN9; CDH2; CRB3; SDK2; CDH13; CLDN7; CLDN10; CLDN3
LIM_MAMMARY_STEM_CELL_DN	-2.01464	0.135908	PSMD10; TIRAP; TOM1L1; SH3BP2; FGF13; TPD52; PPL; SNX10; CLDN3; TFAP2A; ABCA3; PPFIBP2; CRB3; SLC16A5; BARX2; C1GALT1C1; DHX58; TMPRSS2; SIDT1; RHPN2; VILL; VRK3; COASY; FAAH; HDAC11; TLR5; SUSD4; CTPS2; MYO5B; PAOX; ACOT4; SYTL4; STXBP2; PODXL; GSTO2	EGFR_UP.V1_DN	-2.10442	0.0486621	GFRA1; OSR2; CADM1; WIPF1; MATN2; ELOVL2; PDLIM3; KIF5C; IRS1; SATB2	REACTOME_RNA_POLYMERASE_II_TRANSCRIPTION	-2.147	0.188199	NFATC2; UBE2C; AIFM2; TFAP2A; ZNF473; ZNF704; PITX2; MYL9; COL1A1; GRIA2; TRPC3; CITED1; GATA3; SMAD2; HEY2; IHH; HAND2; BMP2; TWIST1; PSMB8; LEF1; ZNF483; MED14; SOX2; RUNX2; GAD1; SMAD6; BDNF; CCNE1; NKX2-5; SPI1; TAL1; ZNF304; TBX5; DLX5; ZNF287; RBFOX1; ZNF264; ZNF382; UPF3B; ZNF135; ZNF492; TEAD3; ZIK1; ZNF233; ZNF595; ZNF471; ZNF470; ZNF582; ZNF334; ZNF331; ZNF442; ZNF433; PVALB; ZNF671; DL…
LINDGREN_BLADDER_CANCER_CLUSTER_1_DN	-2.03128	0.138528	CEBPA; UBE2C; TNFAIP1; COL18A1; FBLN2; DNM1; BRCA1; CCNE1; TMEM97; ACSL1; TEX30; MYLK; HEYL; SBNO2; SFMBT1; EBF1; SH2D2A; TNFRSF11A; PCSK6; CISH; CERS2	ELVIDGE_HYPOXIA_BY_DMOG_UP	-2.18007	0.0369637	OBSL1; EGLN3; DTNA; SPOCK1; CADM1; ADORA2B; NR3C1; JUN; BHLHE40	REACTOME_SIGNALING_BY_NOTCH	-2.15092	0.195853	TLE4; PSMB8; JUN; HDAC11; HDAC4; HDAC10; LFNG; ARRB2; DNER; NEURL1; HEYL
LINDGREN_BLADDER_CANCER_CLUSTER_3_UP	-2.2192	0.0892428	MAD2L2; TOM1L1; UBE2C; TNFAIP1; SNTA1; HLTF; IMPA2; BRCA1; CCNE1; RBBP7; TMEM97; ACSL1; TEX30; CPD	ELVIDGE_HYPOXIA_UP	-2.13752	0.0435167	OBSL1; EGLN3; DTNA; PXDN; SPOCK1; CADM1; ADORA2B; NR3C1; JUN; BHLHE40	SCHUETZ_BREAST_CANCER_DUCTAL_INVASIVE_UP	-2.31119	0.106724	CEMIP; SERPINH1; FZD2; PDGFRA; MYL9; COL1A1; TLE4; TNS3; EML1; OLFML2B; NDN; MXRA5; IFFO1; COPZ2; FKBP11; FBLN2; AHNAK2; TGFB1I1; WIPF1; CDH11; MRC2; FN1; COMP; ADAM12; DPYSL3; MXRA8; TWIST1; SPON1
LU_EZH2_TARGETS_UP	-2.0028	0.135042	DLK2; AHNAK2; ALKBH2; FNBP1; TES; ZNF629; ZP3; MATK; PARD6A; PITX1; SNHG11; CYB561D2; KLHDC9	FEVR_CTNNB1_TARGETS_UP	2.1166	0.10192	PNPLA6; RAB4A; CLDN3; OPLAH; PRKCZ; DSG2; CKB; CDC42EP5; TNFAIP1; ABCA3; DUSP8; KIFC2; FAAH; MMP15; WNT5A; DHX58; MYO18A; ACTA1; PCSK9; NEK3; SERPINH1; ABCA7; GPC4; HNF1B; HOXA5; TOLLIP; PFKFB2; PDE9A; MATK; KCNK5; ABCB1; DPP4; CEBPA; CHST2; ABCD1	VECCHI_GASTRIC_CANCER_EARLY_UP	-2.12212	0.177553	CDKN3; TRIP13; NUP62CL; NEK3; LACTB2; HOXA10; AIFM2; TFAP2A; JPH1; ZIC2; CEMIP; ADORA2B; TACSTD2; LIF; PSMB8; GDF15; CLDN7; CLDN3; COL7A1; CD9
MARSON_BOUND_BY_FOXP3_STIMULATED	-2.15505	0.0984222	TOLLIP; DENND1B; BACH1; PRRG4; TES; NFATC2; ITM2B; BRCA1; ATL3; CISH; CERS2; CPD; PCSK1; DSG2; KCNA3; ZBTB22; LRRC8D; PTPRJ; ZNF280D; APBB1IP; SRRM2; MPHOSPH8; SSBP4	FISCHER_DREAM_TARGETS	-2.64473	0.0021421	PHF19; CDCA4; ERCC6L; HIRIP3; HYLS1; LCMT2; XRCC3; ACD; CDKN3; UBE2C; POLE2; MCM2; BRCA1; KIF22; TRIP13; CASP2; RASSF1; ARRB2; PKMYT1; BHLHE40	YAGI_AML_WITH_T_8_21_TRANSLOCATION	-2.24144	0.143678	PLP2; RAB4A; ITM2B; ELANE; TSC22D4; PRTN3; CITED1; TRH; ACTN2; PIK3R1; KIT; CDH4; PLAGL1; POU4F1; UNC13A; STARD8; GNE; ZSCAN12; DLGAP2; RUNX1T1; GPR6; HLA-DPB1; SH3GLB1; ADRA2C; NTRK3; GYPC; SCML1; MPO; PALM; UBA1; GRM8; SCRN1; CTSF; BLVRA; FBLN5; DDAH2; NCALD; PXDN; CDH2
MARTENS_TRETINOIN_RESPONSE_UP	2.63092	0.0899856	UNC5A; TTLL8; FRMD1; MMEL1; IHH; DACT2; PDLIM4; NKX6-3; PHF21B; CACNG1; FEZF2; TNNT3; NEUROG3; TMEM130; CDH23; TLX2; SLC2A5; MUC4; COL1A1; GFPT2; PIK3R5; AJAP1; FGF4; HCN4; DPYSL4; MNX1; AIRE; SLC7A4; F7; PXDN; SMTNL2; FOXQ1; LY6H; TACSTD2; IGSF21; HTR1B; COX4I2; EMX2; BARX1; ZNRF4; PCDH8; FOXI2; FOXI1; ICAM1; C5orf38; TMEM151A; KCNT1; SLC32A1; MN1; FOXA2; KNDC1; KIRREL2; CARD14; CACNA1H; CACNA1I…	FLECHNER_BIOPSY_KIDNEY_TRANSPLANT_REJECTED_VS_OK_DN	2.09132	0.109767	CD9; CDKN1C; ABCB1; DPP4; AGAP1; CYB5A; MAF; ITM2B; CLDN10; IGFBP2; SLC25A4; AIFM1; IMPA2; PIK3R1; GPC3; GPC5; UBA1; PLS3; ESRRG; KBTBD11; FMR1; MTSS1; AUTS2; KANK1; PODXL; SALL1	YAUCH_HEDGEHOG_SIGNALING_PARACRINE_UP	-2.06023	0.187768	MBP; TNFRSF19; PRTN3; SLC25A4; SPOCK1; GRIA2; TRPC3; AGBL4; RIC3; TSPAN11; PENK; ST8SIA2; SCARA5; ADD2; SFRP1; RET; SPON1; PTGER3
NUYTTEN_NIPP1_TARGETS_DN	-2.13823	0.104535	PCSK9; FUT4; SGCB; FAIM; SLC25A4; FAM20A; HOXA10; PRTFDC1; PDE4A; PHLDA3; ZNF518B; GBX2; SLC16A9; KCTD20; ATP2A3; CMTM4; SPINT2; ZNF473; KLF11; CDKN1C; FNBP1; SMS; CTHRC1; ANXA3; RAB4A; ADORA2B; MPDU1; ISYNA1; SNX10; ACAA1; CEMIP; SDC1; IMPA2; TMEM97; CKB; SCIN	FORTSCHEGGER_PHF8_TARGETS_DN	2.06528	0.111818	CD9; ADCY9; HRK; OBSCN; ITGB4; FAM189A2; MGRN1; EFR3B; LMCD1; DHX58; MYO18A; BAIAP2L2; COL5A3; SPIN2B; PRSS21; VASH1; P2RY2; SYNPO; EML1; TMEM64; PLEKHA7; SYT17; AHNAK2; ARNT2; C3orf18; NRBP2; FGF18; SUSD2; TACC2; SPINT2; MYLK; TSPAN6; AFF4; HDAC4	ZHANG_BREAST_CANCER_PROGENITORS_DN	-2.00842	0.203441	GFPT2; BSCL2; TIRAP; BCAP31; NXPH3; UQCRH; EIF4E3; CPD; TAPBP; COL1A1; TLE4; TACSTD2; HDAC11; PPL
ONKEN_UVEAL_MELANOMA_UP	-2.05841	0.144196	CTSB; SGCB; CELSR1; PHF11; HLA-F; ADCY9; LACTB2; FGF13; TPD52; ADCY1; TMEM168; TAPBP; RAP1GAP; NOX5; LETM1; FADS3; NEK3; SPON2; GSDMD; PHACTR1; SYNPO; CITED1; KCND3; CHD7; MAN1C1; COL18A1; FRY; SEL1L3; CADM1; PIN4; FRMD4B; PDE4A; AHNAK2; GDF15; NFIL3; P4HA2; FNBP1; INPP4B; AGAP1; RPGR; ATP10A; FAM174B; MTSS1; CXCR4; ACSL1; CERS2	FOSTER_KDM1A_TARGETS_UP	-2.06344	0.0556707	PLAC8; COPZ2; ELOVL4; BOLL; SLC16A9; DUSP26; CRABP1; CLIC6; DPYSL3; THY1; LPAR1; NTRK2; BARX2; HOXD8; QPCT; PDLIM4; PCOLCE2
REACTOME_CELL_CYCLE	-2.01459	0.132446	CHMP4C; UBE2C; SEH1L; TUBB3; CDKN1C; POLE2; ACD; MAPK1; SUN1; DYNC1I1; NINL; E2F2; ERCC6L; SMC1B; BRCA1; CCNE1; RBBP7	FULCHER_INFLAMMATORY_RESPONSE_LECTIN_VS_LPS_UP	-2.0051	0.0706217	MAD2L2; TNFRSF11A; B3GALNT1; PDPN; LSP1; MT1X; LPAR1; HMG20B; DUSP4; FN1; ADAM12; PDLIM4; PKIB; DENND1B; JUN; PHLDA2
REACTOME_NETRIN_1_SIGNALING	2.34793	0.165772	DSCAML1; TRPC3; UNC5A; UNC5B; UNC5D; NTN1; SLIT1; TRPC4; ABLIM2; ABLIM3; RGMA; SLIT2	GOBERT_OLIGODENDROCYTE_DIFFERENTIATION_UP	-2.80638	0.0006842	PHF19; CDCA4; ERCC6L; HIRIP3; HYLS1; CDKN3; UBE2C; POLE2; MCM2; KIF22; TRIP13; PLAGL1; CAND2; SALL3; ZNF704; CACNG4; TRPS1; ATOH8; RPS6KA6; FN1; TPM1; PKMYT1; PLEKHO1; HOXA4
RODRIGUES_THYROID_CARCINOMA_POORLY_DIFFERENTIATED_UP	-2.20335	0.0874616	MAD2L2; UBE2C; SEH1L; LACTB2; PRTFDC1; P4HA2; AFF4; SPIRE1; HLTF; BRCA1; CCNE1; ATL3; TMEM97	GOBP_CELL_CYCLE	-2.08393	0.0518883	ERCC6L; XRCC3; CDKN3; UBE2C; POLE2; MCM2; BRCA1; KIF22; TRIP13; BMP2; BCL6; PSMB8; PSMD10; PLAGL1; PRKAG2; TP73; POU4F1; CDK5R1; CASP2; KLHL21; SH3GLB1; UBE2E2; FMN2; RNF212; SEH1L; GFI1; MAD2L2; APBB1; PPP1R9B; RASSF1; TOM1L1; TRIM71; CCNJL; OBSL1; FES; SIPA1; CDH13; BOLL; HMG20B; TBX3; GATA3; SFRP1; PRKCE; FGFR2; SUN1; RPS6KA2; PKMYT1; NR3C1; JUN
SMIRNOV_RESPONSE_TO_IR_6HR_UP	-2.02208	0.137164	ADCY1; TMEM168; PHLDA3; GDF15; FAM169A; ZP3; SDC1; ITM2B; FUCA1; PODXL	GOBP_CELL_CYCLE_PROCESS	-2.03195	0.0631837	XRCC3; CDKN3; UBE2C; POLE2; MCM2; BRCA1; KIF22; TRIP13; BCL6; PSMB8; PSMD10; PLAGL1; PRKAG2; TP73; POU4F1; RBBP7; CDK5R1; CASP2; KLHL21; SH3GLB1; UBE2E2; FMN2; RNF212; SEH1L; GFI1; MAD2L2; APBB1; PPP1R9B; RASSF1; TOM1L1; TRIM71; CCNJL; OBSL1; FES; FOXO4; INSM1; SFRP1; PRKCE; PKMYT1
TIEN_INTESTINE_PROBIOTICS_24HR_UP	-2.05678	0.140666	SEH1L; CADM1; PIN4; FRMD4B; FAIM; SPON1; CLUH; DEF8; MFSD1; SLC25A4; SNN; TPM1; RP2; POLE2; NDUFA13; IMPA2	GOBP_CELL_PROJECTION_ASSEMBLY	2.08907	0.102473	RFX2; ONECUT2; MAPK15; NINL; TTBK2; DNAH17; CCDC13; NEFH; NEURL1; ARHGEF4; CDC42EP5; ITGB4; IFT20; PIK3R1; FMR1; MTSS1; ONECUT1; ABLIM2; SNX10; ZNF423; PALM; TRPM2; NTN1; AUTS2; ESPN; KANK1; PODXL; RAP1GAP; MYLK; CDKL5; FHDC1; HDAC4; SCIN
ZWANG_TRANSIENTLY_UP_BY_2ND_EGF_PULSE_ONLY	2.27584	0.181768	DSCAML1; TRPC3; AGTR1; KCNJ3; CACNA1C; IRF4; TGFB1I1; PAX1; PAPOLB; LSP1; ZFYVE28; CLDN9; GATA4; ZNF35; GRIN2C; ACHE; GPR26; LRRC3; JPH4; ELOVL4; MDFI; ATCAY; FADS6; PPP1R16B; KCNH6; SLC9A3; ZNF662; ONECUT1; TSPAN11; TBX1; SYT15; MYO7B; ANK1; TTBK2; PCBP3; ZFR2; IFFO1; OTUD7A; WFDC2; SORCS3; GAB4; FOXC2; CCDC105; PLEKHG4B; IL17D; MPO; PEBP4; DUOXA1; TEKT5; BAHCC1; CACNA1A; IRAK2; PHOX2A; COL5A3; …	GOBP_CELLULAR_AMINO_ACID_METABOLIC_PROCESS	-2.09545	0.0495437	PSMB8; PSMD10; TH; GAD1; GCDH; AMDHD1; SLC25A21; AARS2; HMGCLL1; MSRA; GLUD2; PYCR2; CTPS2; GLUL; CDO1; SMS; GFPT2
				GOBP_CELLULAR_RESPONSE_TO_DNA_DAMAGE_STIMULUS	-2.41504	0.0124328	XRCC3; ACD; POLE2; MCM2; BRCA1; KIF22; TRIP13; BCL6; PSMD10; PLAGL1; TP73; CASP2; UBE2E2; FMN2; MAD2L2; APBB1; EGLN3; PYCARD; HIC1; MACROD1; ZNF365; FOXO4; RPS6KA6; TWIST1; RBM24
				GOBP_CHROMOSOME_ORGANIZATION	-2.01198	0.0688872	PHF19; CDCA4; ERCC6L; HIRIP3; XRCC3; ACD; DYDC2; TSSK6; ZNF304; UBE2C; POLE2; MCM2; BRCA1; KIF22; TRIP13; BCL6; RNF212; SEH1L; GFI1; MAD2L2; APBB1; DAXX; HMG20B; ZNF365; LEF1; ISL1; GATA3; PKIB; TWIST1; NR3C1; SATB2
				GOBP_CHROMOSOME_SEGREGATION	-2.11892	0.0468571	XRCC3; UBE2C; BRCA1; KIF22; TRIP13; FMN2; RNF212; SEH1L; MAD2L2; BEX4; NR3C1
				GOBP_DNA_REPLICATION	-2.10534	0.0489845	POLE2; MCM2; BRCA1; BCL6; RBBP7; ZNF365; NFIC; NFIX; JUN; ENPP7; GDF2
				GOBP_EMBRYONIC_SKELETAL_SYSTEM_DEVELOPMENT	-2.07465	0.0530051	FOXC2; HOXB4; SLC2A10; HOXD10; PDGFRA; RBP4; DLX1; HOXD4; TBX1; HOXC4; MDFI; COL1A1; OSR2; FGFR2; TWIST1; SATB2; HOXA4
				GOBP_EPITHELIAL_CELL_DIFFERENTIATION	2.19867	0.0783203	ONECUT2; GATA5; TCF15; PAX8; SOX8; WT1; SOX11; WNT10B; DLL1; TFCP2L1; DLX5; CLDN3; DSG2; WNT5A; KAZN; HNF1B; HOXA5; TOLLIP; WNT11; MAF; COL18A1; CITED1; PCSK6; SPINT2; PAX2; IFT20; EMX1; BARX1; AJAP1; DACT2; LIF; OSR1; PITX2; HEY2; DLX6; MYD88; TGM3; BCL11B; CXCR4; MYADM; PDZD7; KDM6B; MTSS1; ONECUT1; PODXL; GSTM3; SALL1
				GOBP_LIMBIC_SYSTEM_DEVELOPMENT	-2.1799	0.0364201	CDK5R1; PPP1R9B; LMX1A; BCAN; POU3F2; NR2E1; CNTNAP2; NKX2-6; TMEM108; FGF13; LEF1; EMX2; SOX3; TBX3; NEFL; DLX1; KCNA1; EPHA5; SLC32A1; GSX1; LHX5; FEZF2; CDK5R2; ETS1; ANXA3; FGFR2
				GOBP_MICROTUBULE_CYTOSKELETON_ORGANIZATION	2.33363	0.076901	TPPP; BRSK2; WNT3A; CCDC8; PARD6A; PHLDB1; MECP2; CCDC114; CRMP1; CLIP3; SPIRE1; CHMP4C; MAP6D1; PKD1; MAPK15; NINL; TTBK2; DNAH17; CCDC13; NEFH; NEURL1; PRKCZ; TUBB3; KIFC2; MAPT; EML1; TRIM36; TACC2; GAS2L1
				GOBP_NEGATIVE_REGULATION_OF_CELL_CYCLE	-2.20369	0.0351345	XRCC3; CDKN3; BRCA1; TRIP13; BMP2; BCL6; PSMB8; PSMD10; PLAGL1; PRKAG2; TP73; POU4F1; RBBP7; CDK5R1; CASP2; MAD2L2; APBB1; PPP1R9B; RASSF1; TOM1L1; SIPA1; FOXO4; INSM1; GATA3; RPS6KA2
				GOBP_REGULATION_OF_CHROMOSOME_ORGANIZATION	-2.16296	0.0389595	PHF19; XRCC3; ACD; ZNF304; UBE2C; MCM2; BRCA1; TRIP13; BCL6; MAD2L2; ISL1; GATA3; PKIB
				GOBP_REGULATION_OF_STEM_CELL_DIFFERENTIATION	-2.21375	0.0334067	HOXB4; PSMB8; PSMD10; TP73; LTBP3; PDGFRA; GATA3; GATA4; TACSTD2; RBM24
				GOBP_RESPONSE_TO_KETONE	-2.03596	0.0623857	PPP1R9B; F7; FOSB; GABRB1; KLF9; SFRP1; PRKCE; SLIT2; NEFL; NKX2-2; ADCY8; PTGFR; TLR2; NR3C1; ICAM1; TRH
				GOBP_RHYTHMIC_PROCESS	-2.2572	0.0273489	CDK5R1; CASP2; MAPK8; F7; ARRB2; TNFRSF11A; TH; PROKR2; ID4; NR5A1; NFIL3; PDE6B; GABRB1; KLF9; PDGFRA; NHLH2; NTRK2; SLIT2; HTR7; SOX14; ETS1; TWIST1; JUN; BHLHE40
				GOBP_SIGNAL_TRANSDUCTION_BY_P53_CLASS_MEDIATOR	-2.25884	0.0275169	BRCA1; PSMD10; PLAGL1; PRKAG2; TP73; POU4F1; RBBP7; CDK5R1; CASP2; PYCARD; HIC1; RPS6KA6; TWIST1
				GOBP_SKELETAL_MUSCLE_ORGAN_DEVELOPMENT	2.01242	0.138819	GPC1; MYOM2; DMRTA2; SOX8; FOXL2; HEYL; P2RX2; TLL2; RYR1; WT1; SOX11; WNT10B; DLL1; WNT3A; NEURL1; MYH14; ACTA1; PITX1; HDAC4
				GOBP_SMALL_GTPASE_MEDIATED_SIGNAL_TRANSDUCTION	2.12945	0.0982645	RTN4R; RAB15; RAB4A; RUFY1; KSR2; AMOT; RASAL1; CELSR1; CHN2; ARHGAP6; ARHGEF4; OBSCN; CDC42EP5; TNFAIP1; SRGAP3; ARHGEF3; DOCK3; DOCK1; IQSEC1; KNDC1; NTN1; AUTS2; KANK1; RAP1GAP
				GOBP_STEM_CELL_DIFFERENTIATION	-2.25261	0.0277946	FOXC2; HOXB4; EDNRB; ALDH1A2; PSMB8; PSMD10; TP73; LTBP3; KIT; PDGFRA; NRG1; ISL1; GATA3; SFRP1; GATA4; TBX1; SEMA4F; FN1; FGFR2; TACSTD2; TWIST1; RBM24; CDH2
				GOZGIT_ESR1_TARGETS_DN	-3.24376	0	BCL6; PSMB8; GAD1; CRABP2; SCRN1; EGLN3; DTNA; B3GALNT1; PYCARD; SLC2A10; INPP4B; TRPS1; KLF9; BEX4; RASD1; NCAM2; FGF13; TCEAL3; GATA3; PPM1E; PXDN; CTHRC1; NFIX; GFRA1; RUNX2; OSR2; FGFR2; ST6GALNAC5; RFTN1; FAM169A; TACSTD2; MAST4; WLS; IGFBP6; RPS6KA2; PKIB; DENND1B; SHROOM2; TWIST1; HK1; IRS1; JUN
				GRAESSMANN_RESPONSE_TO_MC_AND_DOXORUBICIN_DN	-2.26788	0.0266904	MCM2; TRIP13; SEH1L; MAD2L2; APBB1; RASSF1; TOM1L1; FRMD4B; RP2; PDGFRA; NFIC; PLP2; MDFI; ZSCAN12; ZIK1; HSPBP1; AP3M2; FKBP11; RUNX2; SPOP
				HALLMARK_EPITHELIAL_MESENCHYMAL_TRANSITION	-2.78904	0.000705627	FOXC2; SDC1; DPYSL3; THY1; FBLN5; SFRP1; SLIT2; FN1; COL1A1; CTHRC1; TPM1; ADAM12; PDLIM4; ANPEP; PCOLCE2; SPOCK1; CADM1; WIPF1; MATN2; JUN; CDH2; BDNF
				HALLMARK_TNFA_SIGNALING_VIA_NFKB	-2.23692	0.0300358	BMP2; BCL6; FOSB; KLF9; DUSP4; PTPRE; JUN; BHLHE40; GFPT2; PHLDA2
				HALLMARK_UV_RESPONSE_DN	-2.93376	9.33239e-05	PIK3CD; INPP4B; KCNMA1; LPAR1; FBLN5; KIT; PRKCE; FZD2; COL1A1; ADORA2B; NR3C1; SPOP; IRS1; BHLHE40; BDNF
				HAN_SATB1_TARGETS_DN	-2.57575	0.00402383	GAD1; CRABP2; DYSF; FGF13; LEF1; NRG1; SECTM1; FN1; RUNX2; FAM174B; TMEM101; CLDN7; MAST4; CTSB; QPCT; SHROOM2; WIPF1; MATN2; BHLHE40; CDH2; BDNF
				HAN_SATB1_TARGETS_UP	-2.72025	0.00122899	PRKAG2; PIK3CD; EPB41L3; DENND1A; DNAJB6; MBP; B3GALNT1; CDH4; AIFM2; LPAR1; RASGRF1; PXDN; TPM1; QPCT; PTPRE; RPS6KA2; MATN2; BHLHE40; BDNF
				HOLLMANN_APOPTOSIS_VIA_CD40_DN	-2.14648	0.0423529	PSMB8; KLHL21; MBP; B3GALNT1; CDH4; PYCARD; GSDMD; MT1X; TRIP6; FAM174B; OSR2; TRIM44; SATB2
				JINESH_BLEBBISHIELD_TO_IMMUNE_CELL_FUSION_PBSHMS_UP	-2.55003	0.00509406	UBE2E2; PLSCR3; ZDHHC8; BCYRN1; EPB41L3; EGLN3; RP2; PLAC8; INPP4B; FLNB; PISD; EMX2; SYTL4; ATOH8; DUSP4; ENTPD3; ANXA3; DKK3; TPM1; SPOCK1; MATN2; JUN; CDH2
				JINESH_BLEBBISHIELD_VS_LIVE_CONTROL_DN	-2.0984	0.0497936	IRAK2; PYCARD; PDPN; DPYSL3; KIT; ENTPD3; KCNS3; PLP2; WLS; EPSTI1; CTSB; RAB32; QPCT
				KATSANOU_ELAVL1_TARGETS_UP	2.1121	0.100575	PPP1R14A; CXCL12; DDAH2; HOXA5; ADAMTS5; IGFBP2; OLFML2B; SULT4A1; ABHD1; MEST; GDF15; SUSD2; PITX2
				KEGG_NEUROTROPHIN_SIGNALING_PATHWAY	-2.01001	0.0690245	TP73; PIK3CD; IRAK2; GAB1; IRS2; MAPK8; CAMK2B; NTRK2; RPS6KA6; RPS6KA2; IRS1; JUN; BDNF
				KIM_WT1_TARGETS_DN	-2.12177	0.0466121	PLAGL1; CDK5R1; DNAJB6; NRG1; ITGA4; FZD2; COL1A1; ST6GALNAC5; IRS1; BDNF
				KIM_WT1_TARGETS_UP	-2.75383	0.00104107	MBP; KLF9; LPAR1; NFATC1; ZNF365; LEF1; PDGFRA; TBX3; ETS1; PTPRE; PDLIM4; NR3C1; BHLHE40; CDH2; GFPT2; PHLDA2; C3orf52
				KOINUMA_TARGETS_OF_SMAD2_OR_SMAD3	-2.50268	0.00726471	PHF19; CDCA4; PRKAG2; GAD1; CRABP2; SCRN1; TJP2; LTBP3; LPAR1; TBX3; BNC1; GATA3; PLP2; MDFI; ETS1; ANXA3; SH3PXD2A; DKK3; CLDN7; MAST4; SUN1; OCLN; PRRG4; DENND1B; PHLDA2; C3orf52
				KOYAMA_SEMA3B_TARGETS_DN	2.25437	0.0714353	GPC1; RAB4A; SLC12A5; CELSR1; PPP2R2C; NEFH; NEURL1; NKD2; ZP3; ATRN; PHYHIPL; TERT; FBLN2; EGFL7; GRAMD4; SYNM; SMAD6; LHX6; PRR5L; ABCD1; IMPA2; PEG3; TNS3; HDAC4; GSTM3
				KRAS.DF.V1_UP	-2.66197	0.00188985	BMP2; BCL6; SMTN; LTBP3; CALHM2; FKBP1B; SLC2A10; INPP4B; PDPN; BEX4; PXDN; TLR2; ANPEP; GFPT2
				KRIEG_HYPOXIA_NOT_VIA_KDM3A	-2.16207	0.0385891	PHF19; TRIP13; SDC1; SMTN; PLAGL1; RASSF1; DNAJB6; AIFM2; DPYSL3; KCNMA1; PLP2; ETS1; ANXA3; CTHRC1; TPM1; CADM1; SMS; PKMYT1; PLEKHO1; PANX2; PACS1; HK1; NR3C1; JUN; BHLHE40
				LEE_BMP2_TARGETS_UP	2.26139	0.0737775	PHLDB1; TFCP2L1; DLX5; PAOX; HDAC11; CLDN3; OPLAH; DSG2; CKB; ARHGAP6; NKD2; PPP1R14A; CXCL12; LIPG; PHF11; TP53INP1; NPNT; GLB1L2; ITGB4; FAM189A2; LAD1; CPXM2; CTSF; PRKAR1B; SPON1; SORCS2; RGMA; RAI2; FAM20A; KCTD1; LTBP1; MYCN; MXRA8; DDAH2; RAB6B; NCALD; ABCB1; DPP4; ARNT2; COL7A1; MAF; COL18A1; TAPBP; ITM2B; CLDN10; SPINT2; PIK3R1
				LEI_MYB_TARGETS	-3.04614	0.000110292	UBE2C; MCM2; PSMD10; CRABP2; KLF9; MT1X; DAXX; EEF1D; TRIP6; TSC22D3; GATA3; SFRP1; PPM1E; ANXA3; FN1; MYL9; TPM1; CLDN7; BHLHE40
				LI_WILMS_TUMOR_VS_FETAL_KIDNEY_1_DN	-2.21606	0.033507	CDKN3; MCM2; BRCA1; TRIP13; ADD2; CRABP2; SCRN1; CADM1; ELOVL2; CDH2
				LIM_MAMMARY_STEM_CELL_DN	2.38527	0.063674	GRTP1; TFAP2A; GSTO2; SLC16A5; C1GALT1C1; TIRAP; HDAC10; CASZ1; STXBP2; TLR5; SUSD4; TFCP2L1; PAOX; HDAC11; CLDN3; OPLAH; PRKCZ; MYH14; RHPN2; ABCA3; FAAH; DHX58; PPFIBP2; PPL; PPP1R1B; CRB3; RAB11FIP4; REEP6; HPN; SNX10; PODXL
				LIM_MAMMARY_STEM_CELL_UP	-2.14164	0.0428821	SMTN; KLHL21; CDH13; CDH4; BTBD11; CPXM1; SVEP1; NDN; ELOVL4; DPYSL3; THY1; KCNMA1; GYPC; BNC1; SCARF2; NRG1; SLIT2; LRCH2; FBLN7; ETS1; DKK3; TGFB1I1; IGFBP6; PTPRE; PDLIM4; CADM1; MATN2
				LIU_PROSTATE_CANCER_DN	-3.12416	0.000121321	SDC1; PLAGL1; SH3GLB1; EPB41L3; CRABP2; SCRN1; DTNA; SALL3; TRIP6; TSC22D3; CRABP1; CLIC6; DPYSL3; KCNMA1; GYPC; LPAR1; FBLN5; KIT; ARMCX4; TRPC4; SMOC1; HOXD10; ST6GALNAC2; ANKDD1A; ZNF204P; MUC4; GATA3; TSLP; LAYN; RBP4; SH3PXD2A; FOXQ1; DKK3; MYL9; TPM1; WFDC2; OSR2; FGFR2; TGFB1I1; CTSB; PDLIM4
				LU_EZH2_TARGETS_DN	-2.08311	0.0515021	HYLS1; CDK5R1; CASP2; GAD1; SCML1; ZNF483; KCNH6; TUBA3FP; ALPP; SHROOM4; ZNF280D; SLC16A9; ETS1; RFTN1; FAM169A; PTPRE; RPS6KA2; SATB2
				LU_EZH2_TARGETS_UP	2.20795	0.0795532	LY6H; SNHG11; PARD6A; ZP3; CYB561D2; MATK; PITX1; PPP1R1B; ALKBH2; TES; MAFA; KLHDC9; AHNAK2; DLK2
				MARTENS_TRETINOIN_RESPONSE_UP	2.06156	0.110307	HTR1B; BCAN; FEZF2; CDK5R2; CACNA1H; DPYSL4; CDKN1C; GDF2; ICAM1; MNX1; AIRE; MYBPC3; SLC7A4; KCNA6; PRAM1; TTLL8; FRMD1; KCNK9; COX4I2; KCNJ4; PDCD1; FOXI2; FOXI1; ART5; PIK3R5; WNK2; MMEL1; C9orf106; KIRREL2; SCARA5; CARD14; CACNA1I; GRM2; EFS; MUC5B; CDK20; PRIMA1; PCDHA1; PRDM16; PCDHA7; PLCH2; GPR6; NKX6-3; PHF21B; CEP170B; CACNG1; SLC13A5; IRX2; IRX6; CBLN1; SLC6A19; SLC6A18; ZNF835; TNNT3;…
				MARTORIATI_MDM4_TARGETS_FETAL_LIVER_DN	-2.01798	0.0671622	PLAGL1; SH3GLB1; EPB41L3; TBL3; DPYSL3; LPAR1; HMG20B; PDGFRA; TBX3; BNC1; RNF220; NHLH2; SCARF2; NRK; RBP4; GATA4; ETS1; COL1A1; FGFR2; CDH2; BDNF
				MEBARKI_HCC_PROGENITOR_FZD8CRD_DN	2.2489	0.0644586	KIFC2; MATK; KCNK5; ABCB1; DPP4; BAIAP2L2; COL5A3; CRB3; RAB11FIP4; RAB37; REEP6; COL7A1; CISH; ABCB4; SEC31B; PNPLA3; APBB1IP; CHRD; C1orf115; TRIM36; PCSK4; C3orf18; NRBP2; WNT11; HPN; BAIAP3; ALDH4A1; MCF2L; NXPH4; CYP4X1; ONECUT1; ABLIM2; AUTS2; KANK1
				MEBARKI_HCC_PROGENITOR_FZD8CRD_UP	-3.61473	0	PHF19; CDCA4; ERCC6L; HIRIP3; CDKN3; POLE2; MCM2; BRCA1; TRIP13; SMTN; TP73; GAD1; CRABP2; SCRN1; LAYN; HLX; ANXA3; PXDN; ADAM12; AK5; ELOVL2; PDLIM3; SMS; PKMYT1; PLEKHO1; PANX2; HK1; RBM24; JPH1; PHACTR1; RASD2; ADORA2B
				MIKKELSEN_MEF_HCP_WITH_H3K27ME3	2.59144	0.0165844	LMX1A; BCAN; POU3F2; NR2E1; INSM1; SLC5A5; CADM3; LRRC3B; NTRK3; SYT10; SOX1; DHH; SHH; KCND3; CSMD1; PTF1A; SLC9A3; ADCYAP1; KL; GRID1; FOXL1; IKZF3; SFRP5; KCNQ3; VSX1; BARHL1; PTPRT; GRIK3; FOXD3; SORCS3; PHOX2A; TBX21; SLIT1; SLC6A5; SLC6A1; PAX1; TAL1; POU4F2; FGF3; LAMP5; ADRA1A; INSM2; CBLN4; FAM43B; DMRT1; DMRT3; GHSR; ALOX15; FAM163A; FEV; ABCC8; HS3ST2; SLC6A2; SLC6A11; ACAN; GSX1; LHX5…
				MIYAGAWA_TARGETS_OF_EWSR1_ETS_FUSIONS_DN	-2.38973	0.0140458	EIF5A2; INPP4B; ZNF365; NRG1; RFTN1; RPS6KA2; ADAM12; PDLIM4; FIBCD1; AK5; DENND1B; MATN2; NR3C1; IRS1; GFPT2
				NAKAMURA_TUMOR_ZONE_PERIPHERAL_VS_CENTRAL_DN	2.13438	0.105453	UNC5B; RAB4A; SYT17; SLC16A14; CEMIP; MEGF6; AHNAK2; ARNT2; CHST2; H19; KCNK3; SEMA4B; TAPBP; ITM2B; CLDN10; NXPH4; CYP4X1; FZD10; FNBP1; HAS3; SNN; NRP2; TPBG; BACH1; RPL28; SEMA6A; KLF11; KLF13; RAB40C; ZMIZ1; CYHR1; PCSK6; NRN1; CPD; BCL11A
				NAKAMURA_TUMOR_ZONE_PERIPHERAL_VS_CENTRAL_UP	-2.33543	0.0193279	PHF19; POLE2; TRIP13; FGF13; ETS1; ANXA3; FN1; DKK3; TPM1; BDNF
				NUYTTEN_EZH2_TARGETS_UP	-2.27985	0.0258772	PSMB8; PLAGL1; KLHL21; FMN2; DNAJB6; EIF5A2; MT1X; PRKCE; SLIT2; SECTM1; FN1; TPM1; RUNX2; RFTN1; EPSTI1; CTSB; TLR2; ANPEP; PKIB; DENND1B; MATN2; JUN; BHLHE40; BDNF; KLC1; GFPT2; PHLDA2; ZFHX4; TLE4; ITM2C; APLN; C3orf52
				NUYTTEN_NIPP1_TARGETS_UP	-2.11515	0.0475822	FMN2; GAD1; MT1X; FGF13; ISL1; EPSTI1; AK5; PCOLCE2; WIPF1; MATN2; JUN; SATB2; HOXA4; TMEM42; ANKRD34A; TLE4; ITM2C
				ONDER_CDH1_TARGETS_2_DN	-2.03763	0.0623773	BMP2; SDC1; CDK5R1; FRMD4B; MBP; INPP4B; PDPN; FLNB; DMD; CAMK2B; ST6GALNAC2; NRG1; SFRP1; PRKCH; ANXA3; FGFR2; ST6GALNAC5; FAM169A; CLDN7; TACSTD2; MAST4; PRRG4; QPCT; PTPRE; TLR2; SEL1L3; CADM1
				ONDER_CDH1_TARGETS_2_UP	-3.25926	0	KLF9; BEX4; TSC22D3; DPYSL3; THY1; KCNMA1; GYPC; LPAR1; FBLN5; FZD2; FN1; COL1A1; MYL9; TPM1; RPS6KA2; ADAM12; ANPEP; SHROOM2; TWIST1; PCOLCE2; SPOCK1; WIPF1; CDH2; ZFHX4; ABLIM3; SATB2
				PASINI_SUZ12_TARGETS_DN	-2.68668	0.0015766	BMP2; SDC1; FZD2; ETS1; ANXA3; SH3PXD2A; STEAP2; PXDN; FN1; COL1A1; TPM1; WLS; TGFB1I1; PDLIM3; KIF5C; IRS1; JUN; BHLHE40; CDH2; BDNF
				PEDERSEN_METASTASIS_BY_ERBB2_ISOFORM_4	-2.09829	0.0492651	NCAM2; MT1X; ZNF365; SOX3; PTGER3; ULBP2; FN1; GFRA1; SPOCK1; ELOVL2; ADORA2B; PHLDA2
				PEREZ_TP53_AND_TP63_TARGETS	2.09065	0.105683	RTN4R; DPYSL4; CDKN1C; PPP2R2C; SOX8; CKB; PTPRJ; RAB11FIP4; RASSF5; FGF18; MX1; ADCY1; MAF; COL18A1; CITED1; CHST2; BCOR; SMAD6; KCNK3; SUSD2; NTN1; AUTS2
				PEREZ_TP53_TARGETS	2.77314	0.0061013	UNC5B; GABRA4; DPYSL4; CDKN1C; IGF2; ONECUT2; GATA5; FOXL2; GRTP1; CKB; ARHGAP6; ARHGEF4; OBSCN; TP53INP1; NPNT; GLB1L2; CYB561D2; CAMTA1; EDAR; KAZN; ABCA7; GPC4; HOXA5; TOLLIP; ABCB1; GNAS; PTPRJ; MUC5AC; GABBR2; KIAA0232; GRAMD4; AGAP1; EML1; TMEM64; PLEKHA7; SLC16A14; CEMIP; MEGF6; AHNAK2; ARNT2; TRIM36; NRBP2; WNT11; FGF18; MX1; ADCY1; MAF; COL18A1; CITED1; CXXC5; CEBPA; CHST2; BCOR; SYNM; S…
				PETROVA_ENDOTHELIUM_LYMPHATIC_VS_BLOOD_DN	-2.39144	0.0142049	KLHL21; MT1X; ANXA3; TPM1; CLDN7; TACSTD2; PDLIM4; ANPEP; JUN; CDH2
				PHONG_TNF_RESPONSE_NOT_VIA_P38	-2.20227	0.0348483	PIK3CD; INPP4B; MDFI; ETS1; OSR2; PDLIM4; CADM1; JUN; BHLHE40; GFPT2; PHLDA2; ZFHX4; ABLIM3
				PICCALUGA_ANGIOIMMUNOBLASTIC_LYMPHOMA_UP	-2.02332	0.065861	PDPN; TMEM176B; DPYSL3; THY1; KCNMA1; LPAR1; PDGFRA; FLRT2; FN1; COL1A1; CTHRC1; MYL9; TPM1; WLS
				PLASARI_TGFB1_SIGNALING_VIA_NFIC_1HR_DN	2.06796	0.113555	CACNA1H; DPYSL4; CDKN1C; IGF2; CHODL; GPC6; DDX6; THOC2; SOX2; CTSF; WNT5A; NPR3; PEG3; NRN1; CPD; PIK3R1; GPC3
				PTEN_DN.V2_UP	-2.06031	0.0560143	SLC2A4; HTR1B; GRID2; ERN2; KLHL28; ATP2B2; ANKMY1; CA5B; ALDH1A2; LSP1; LPAR1; SECTM1; KCNJ3; TBX5; NOL4; ANXA3; SPOCK1; JUN
				PUJANA_BRCA2_PCC_NETWORK	-2.71142	0.00123073	ALDH1A2; HIRIP3; XRCC3; CDKN3; UBE2C; POLE2; MCM2; BRCA1; KIF22; CASP2; LEF1; GATA3; ITGA4; FZD2; GFRA1
				REACTOME_RHO_GTPASE_CYCLE	2.28601	0.0747607	DSG2; CKB; ATP6AP1; CHN2; RHPN2; PREX2; PLEKHG4B; NHS; ARHGAP6; ARHGEF4; OBSCN; CDC42EP5; TNFAIP1; SRGAP3; ARHGEF3; DOCK3; DOCK1; BAIAP2L2; CPD; PIK3R1
				REACTOME_SIGNALING_BY_RHO_GTPASES_MIRO_GTPASES_AND_RHOBTB3	2.27498	0.0733534	CCNE1; PRKCZ; DYNC1I1; TUBB3; MYH14; DSG2; CKB; ATP6AP1; CHN2; RHPN2; PREX2; PLEKHG4B; NHS; ARHGAP6; ARHGEF4; OBSCN; CDC42EP5; TNFAIP1; SRGAP3; ARHGEF3; DOCK3; DOCK1; PPP1R14A; BAIAP2L2; CPD; PIK3R1
				REACTOME_TRANSCRIPTIONAL_REGULATION_BY_TP53	-2.322	0.0203341	BRCA1; BCL6; PLAGL1; PRKAG2; TP73; POU4F1; RBBP7; CDK5R1; CASP2; AIFM2; DAXX; JUN
				REN_ALVEOLAR_RHABDOMYOSARCOMA_DN	-2.72109	0.00122784	SMTN; PLSCR3; COPZ2; ABHD5; DPYSL3; LPAR1; FBLN5; PDGFRA; NRG1; FZD2; FKBP11; FN1; COL1A1; RFTN1; WLS; TGFB1I1; IGFBP6; CTSB; RAB32; QPCT; TWIST1; BDNF
				RHEIN_ALL_GLUCOCORTICOID_THERAPY_DN	-2.19699	0.0345941	POLE2; MCM2; PSMB8; PSMD10; PIN4; FRMD4B; FOSB; PRKCH; PXDN; SMS; JUN; BHLHE40
				RIEGE_DELTANP63_DIRECT_TARGETS_UP	-2.63034	0.00250482	CDCA4; ERCC6L; BRCA1; TRIP13; SDC1; SMTN; FRMD4B; BTBD11; NRG1; TRIM7; SH3PXD2A; MAST4
				RODRIGUES_THYROID_CARCINOMA_POORLY_DIFFERENTIATED_DN	2.16863	0.0896521	PAX8; HDAC11; ARHGEF3; CXCL12; LIPG; PHF11; MGRN1; SRRM2; PFKFB2; GNAS; MAF; MXRA5; KIAA1217; H19; CLDN10; KANK1; PODXL; RAP1GAP; RNASET2; MYLK; CDKL5; FHDC1; TSPAN6; AFF4; GNAL; ZNF518A; HLA-DPB1; C9orf64; ZBTB46; ZSCAN18; ZNF331; EIF4E3; TNS3
				RODWELL_AGING_KIDNEY_NO_BLOOD_UP	-2.31585	0.0208799	ATL3; PXDN; FN1; COL1A1; CTHRC1; DKK3; TPM1; WFDC2; CDO1; NFIX; GFRA1; RFTN1; PKIB; ITM2C
				RODWELL_AGING_KIDNEY_UP	-2.59337	0.00329418	PSMB8; PIK3CD; IRAK2; SVEP1; CALHM2; TOR4A; HTR7; PXDN; FN1; COL1A1; CTHRC1; DKK3; TPM1; WFDC2; CDO1; NFIX; GFRA1; RUNX2; RFTN1; QPCT; PTPRE; SEL1L3; PLEKHO1; ITM2C
				SENESE_HDAC2_TARGETS_DN	-2.20182	0.0343932	DTNA; PLAC8; LSP1; CHRNB1; NEFL; COL1A1; MYL9; TPM1; IGFBP6; PKIB; MATN2
				SHEDDEN_LUNG_CANCER_POOR_SURVIVAL_A6	-2.46605	0.00931008	ERCC6L; XRCC3; ACD; CDKN3; UBE2C; POLE2; TRIP13; CDK5R1; DENND1A; EGLN3; ELOVL4; KLC1
				SHETH_LIVER_CANCER_VS_TXNIP_LOSS_PAM1	-2.34084	0.0194197	RBBP7; RP2; ABHD5; TJP2; CTPS2; TCEAL3; SECTM1; SH3GL2; PTPRE; SATB2; ITM2C; APLN; KLC3; TPD52; DPP7; C3orf52
				STEIN_ESRRA_TARGETS_UP	2.30934	0.0798464	OPLAH; DSG2; CKB; MATK; ADCY1; HPN; IQSEC1; GDF15; SLC25A4; AIFM1; IMPA2; NPR3; KCNK13; CLUH; TACC2; GAS2L1; RAP1GAP; RNASET2
				SWEET_KRAS_TARGETS_UP	-3.29293	0	CDH4; INPP4B; FLRT2; COL1A1; DKK3; MYL9; TPM1; SPOCK1; CADM1; WIPF1; MATN2; JUN; BHLHE40
				TBK1.DF_UP	-2.43767	0.0107779	CCNJL; PIK3CD; DNAJB6; CRABP2; FKBP1B; SLC2A10; LSP1; BEX4; ISL1; PXDN; MAST4; ANPEP; SPOCK1; C3orf52
				TIEN_INTESTINE_PROBIOTICS_24HR_UP	-2.17763	0.035837	CDKN3; POLE2; MCM2; TRIP13; KLHL21; SEH1L; PIN4; FRMD4B; DEF8; RP2; TBX3; GLUL; TPM1; CADM1
				WAMUNYOKOLI_OVARIAN_CANCER_LMP_DN	-2.10871	0.0483943	UBE2E2; PLSCR3; ZNF483; NDN; BEX4; DPYSL3; FGF13; TCEAL3; SLIT2; FLRT2; HOXD8; IGFBP6
				WANG_CISPLATIN_RESPONSE_AND_XPC_DN	-2.04497	0.0608379	BCL6; TSC22D3; TEAD3; ATG16L2; PDGFRA; BNC1; NRG1; FZD2; HOXC5; HLX; JUN
				WANG_RESPONSE_TO_GSK3_INHIBITOR_SB216763_DN	-2.31295	0.0210153	CDCA4; POLE2; MCM2; BRCA1; KIF22; TRIP13; SEH1L; APBB1; ITGA4; DLX1; RFTN1; PTPRE; TLR2; SEL1L3; PKMYT1; TLE4
				WANG_SMARCE1_TARGETS_DN	-2.44431	0.0106017	ERCC6L; PSMB8; PLAGL1; POU4F1; SCML1; DEF8; RP2; B3GALNT1; INPP4B; CAND2; TRPC4; NRG1; DUSP4; TPM1; ADAM12; TWIST1; PDLIM3; SMS; BDNF; TLE4
				WONG_ADULT_TISSUE_STEM_MODULE	-2.87903	0.000245576	SDC1; SH3GLB1; UBE2E2; FOSB; LTBP3; MCOLN2; CAND2; TMEM176B; NDN; LSP1; CHRNB1; FLNB; DMD; CAMK2B; KLF9; BEX4; RASD1; NCAM2; KCNMA1; KIT; ARMCX4; SYTL4; NRK; GATA3; SFRP1; PRKCE; FZD2; BARX2; TBX1; HOXC4; PTGER3; HLX; DUSP4; GLUL; FOXQ1; PXDN; FN1; COL1A1; DKK3; MYL9; TPM1; NFIX; CADM1; MATN2; PDLIM3; JUN; BHLHE40; TRIM44; CDH2; BDNF; PHLDA2; ITM2C
				WU_CELL_MIGRATION	-2.0417	0.0612893	PLAGL1; MT1X; LPAR1; GATA3; FKBP11; GLUL; FN1; DKK3; CLDN7; TACSTD2; IGFBP6
				ZWANG_CLASS_3_TRANSIENTLY_INDUCED_BY_EGF	-2.23596	0.0297734	FRMD4B; SBNO2; PPP1R3B; FOSB; MBP; PLAC8; TJP2; NRG1; ETS1; TACSTD2; BHLHE40; C3orf52

## Sheet: S Table 6
Supplementary Table 6: Presence of significant gene sets in Venn diagram
Group in venn plot	Gene sets	Group in venn plot	Leading-edge genes of significantly enriched gene sets
Expression logFC Methylation logFC Spearman R (1)	LU_EZH2_TARGETS_UP	Expression logFC Methylation logFC Spearman R (238)	PTGER3
Methylation logFC Spearman R (1)	NUYTTEN_NIPP1_TARGETS_DN		ADRA2C
Expression logFC Spearman R (10)	HAN_SATB1_TARGETS_DN		CXCR4
	DELYS_THYROID_CANCER_UP		SALL1
	GOZGIT_ESR1_TARGETS_DN		MATK
	CAIRO_LIVER_DEVELOPMENT_UP		PRDM14
	KOYAMA_SEMA3B_TARGETS_DN		GDF15
	LEE_BMP2_TARGETS_UP		KLF11
	JINESH_BLEBBISHIELD_VS_LIVE_CONTROL_DN		COL20A1
	HALLMARK_EPITHELIAL_MESENCHYMAL_TRANSITION		PTK2B
	CHARAFE_BREAST_CANCER_LUMINAL_VS_MESENCHYMAL_DN		UNC5A
	ELVIDGE_HYPOXIA_BY_DMOG_UP		CDH13
Expression logFC Methylation logFC (10)	DIAZ_CHRONIC_MEYLOGENOUS_LEUKEMIA_UP		UBA1
	BASAKI_YBX1_TARGETS_DN		PKD1
	LIM_MAMMARY_STEM_CELL_DN		BRCA1
	TIEN_INTESTINE_PROBIOTICS_24HR_UP		ITM2B
	DODD_NASOPHARYNGEAL_CARCINOMA_DN		ANXA3
	FLECHNER_BIOPSY_KIDNEY_TRANSPLANT_REJECTED_VS_OK_DN		HRK
	DEBIASI_APOPTOSIS_BY_REOVIRUS_INFECTION_DN		ZIC2
	MARTENS_TRETINOIN_RESPONSE_UP		DSCAML1
	KRIEG_HYPOXIA_NOT_VIA_KDM3A		COL1A1
	DAVICIONI_MOLECULAR_ARMS_VS_ERMS_UP		ISL1
Spearman R (29)	GOBP_HOMOPHILIC_CELL_ADHESION_VIA_PLASMA_MEMBRANE_ADHESION_MOLECULES		SEL1L3
	GOMF_CYTOKINE_RECEPTOR_BINDING		GNAS
	DOANE_RESPONSE_TO_ANDROGEN_DN		GFPT2
	HORIUCHI_WTAP_TARGETS_DN		ALKBH2
	KOYAMA_SEMA3B_TARGETS_UP		DPP4
	HELLER_HDAC_TARGETS_SILENCED_BY_METHYLATION_DN		NEFH
	MCBRYAN_PUBERTAL_BREAST_4_5WK_UP		CCNE1
	YAGI_AML_WITH_T_8_21_TRANSLOCATION		PKDREJ
	E2F3_UP.V1_UP		SLC16A5
	JOHNSTONE_PARVB_TARGETS_3_UP		SCIN
	GOBP_TUBE_MORPHOGENESIS		CKB
	MCBRYAN_PUBERTAL_BREAST_3_4WK_UP		KL
	ZHANG_BREAST_CANCER_PROGENITORS_DN		COL18A1
	VECCHI_GASTRIC_CANCER_EARLY_UP		PXDN
	GOMF_CALCIUM_ION_BINDING		SH3GLB1
	REACTOME_RNA_POLYMERASE_II_TRANSCRIPTION		COPZ2
	JIANG_HYPOXIA_NORMAL		PENK
	BUYTAERT_PHOTODYNAMIC_THERAPY_STRESS_DN		POU4F1
	GOBP_IN_UTERO_EMBRYONIC_DEVELOPMENT		PRRG4
	GOBP_FEMALE_GAMETE_GENERATION		FUT4
	REACTOME_CELL_CELL_JUNCTION_ORGANIZATION		CITED1
	DUTERTRE_ESTRADIOL_RESPONSE_24HR_DN		TRH
	MARSON_BOUND_BY_FOXP3_UNSTIMULATED		MAFA
	GOBP_CELLULAR_RESPONSE_TO_HORMONE_STIMULUS		CDH8
	YAUCH_HEDGEHOGING_PARACRINE_UP		CACNG4
	REACTOMEING_BY_NOTCH		TAPBP
	SCHUETZ_BREAST_CANCER_DUCTAL_INVASIVE_UP		SNX10
	P53_DN.V1_UP		PCSK6
	NIKOLSKY_BREAST_CANCER_20Q12_Q13_AMPLICON		ESRRG
Methylation logFC (36)	DELACROIX_RARG_BOUND_MEF		APLP1
	REACTOME_NETRIN_1ING		RSPO2
	GOBP_CELLULAR_AMIDE_METABOLIC_PROCESS		PLAGL1
	RODRIGUES_THYROID_CARCINOMA_POORLY_DIFFERENTIATED_UP		FAM169A
	GOBP_PROTEIN_TARGETING		MYOD1
	HATADA_METHYLATED_IN_LUNG_CANCER_UP		PPL
	GOBP_CELLULAR_MACROMOLECULE_CATABOLIC_PROCESS		TBX21
	GOBP_ESTABLISHMENT_OF_PROTEIN_LOCALIZATION_TO_ORGANELLE		LEF1
	SMIRNOV_RESPONSE_TO_IR_6HR_UP		PITX1
	LINDGREN_BLADDER_CANCER_CLUSTER_3_UP		CTSB
	GOBP_INTRACELLULAR_PROTEIN_TRANSPORT		CAMK2B
	GOBP_REGULATION_OF_CATABOLIC_PROCESS		AFF4
	HAMAI_APOPTOSIS_VIA_TRAIL_UP		GDF2
	GOBP_CELLULAR_PROTEIN_CATABOLIC_PROCESS		GRM6
	GOBP_LAMELLIPODIUM_ORGANIZATION		SLC16A9
	KIM_ALL_DISORDERS_OLIGODENDROCYTE_NUMBER_CORR_UP		SPON1
	CAMP_UP.V1_DN		SOX3
	GOBP_ENDOMEMBRANE_SYSTEM_ORGANIZATION		CPD
	GREGORY_SYNTHETIC_LETHAL_WITH_IMATINIB		FGFR2
	LI_WILMS_TUMOR_VS_FETAL_KIDNEY_1_UP		THY1
	REACTOME_CELL_CYCLE		ARHGEF3
	ONKEN_UVEAL_MELANOMA_UP		KIT
	GOBP_INORGANIC_ANION_TRANSMEMBRANE_TRANSPORT		SHH
	GOBP_REGULATION_OF_CELLULAR_CATABOLIC_PROCESS		MAN1C1
	GOBP_RNA_CATABOLIC_PROCESS		RAB15
	GOBP_REGULATION_OF_CELLULAR_PROTEIN_CATABOLIC_PROCESS		HS3ST6
	DEBIASI_APOPTOSIS_BY_REOVIRUS_INFECTION_UP		SECTM1
	GOBP_NEGATIVE_REGULATION_OF_CELLULAR_CATABOLIC_PROCESS		CYB561D2
	ZWANG_TRANSIENTLY_UP_BY_2ND_EGF_PULSE_ONLY		HOXA5
	JOHNSTONE_PARVB_TARGETS_3_DN		IRX1
	BUYTAERT_PHOTODYNAMIC_THERAPY_STRESS_UP		TLR5
	KRIGE_RESPONSE_TO_TOSEDOSTAT_6HR_UP		IGFBP2
	GOBP_ESTABLISHMENT_OF_PROTEIN_LOCALIZATION		IMPA2
	GOBP_MACROMOLECULE_CATABOLIC_PROCESS		KDM6B
	MARSON_BOUND_BY_FOXP3_STIMULATED		MYO18A
	LINDGREN_BLADDER_CANCER_CLUSTER_1_DN		PARD6A
Expression logFC (115)	REACTOMEING_BY_RHO_GTPASES_MIRO_GTPASES_AND_RHOBTB3		IRS2
	LI_WILMS_TUMOR_VS_FETAL_KIDNEY_1_DN		PODXL
	GOBP_CHROMOSOME_SEGREGATION		CD9
	PUJANA_BRCA2_PCC_NETWORK		NPNT
	PEREZ_TP53_AND_TP63_TARGETS		CAND2
	ONDER_CDH1_TARGETS_2_UP		FKBP1B
	ELVIDGE_HYPOXIA_UP		MANEAL
	HAN_SATB1_TARGETS_UP		CHST2
	PEREZ_TP53_TARGETS		TES
	RODRIGUES_THYROID_CARCINOMA_POORLY_DIFFERENTIATED_DN		BCOR
	GOBP_CELL_CYCLE_PROCESS		INHBB
	BRUINS_UVC_RESPONSE_LATE		PCSK9
	GOBP_LIMBIC_SYSTEM_DEVELOPMENT		MDFI
	CASORELLI_ACUTE_PROMYELOCYTIC_LEUKEMIA_DN		ATL3
	GOBP_STEM_CELL_DIFFERENTIATION		LFNG
	REACTOME_TRANSCRIPTIONAL_REGULATION_BY_TP53		CTSF
	NUYTTEN_NIPP1_TARGETS_UP		TMPRSS2
	GOBP_MICROTUBULE_CYTOSKELETON_ORGANIZATION		SLIT1
	MIYAGAWA_TARGETS_OF_EWSR1_ETS_FUSIONS_DN		MEGF6
	MIKKELSEN_MEF_HCP_WITH_H3K27ME3		SEMA6A
	REN_ALVEOLAR_RHABDOMYOSARCOMA_DN		ZIK1
	KOINUMA_TARGETS_OF_SMAD2_OR_SMAD3		ADCY1
	CREIGHTON_ENDOCRINE_THERAPY_RESISTANCE_3		SLC22A3
	WONG_ADULT_TISSUE_STEM_MODULE		ZP3
	NUYTTEN_EZH2_TARGETS_UP		BNC1
	GOBP_REGULATION_OF_CHROMOSOME_ORGANIZATION		DUOX1
	SHEDDEN_LUNG_CANCER_POOR_SURVIVAL_A6		ITGA4
	GRAESSMANN_RESPONSE_TO_MC_AND_DOXORUBICIN_DN		TRIP6
	CHEN_METABOLIC_SYNDROM_NETWORK		PHLDB1
	MEBARKI_HCC_PROGENITOR_FZD8CRD_DN		IRF4
	FOSTER_KDM1A_TARGETS_UP		PDPN
	FULCHER_INFLAMMATORY_RESPONSE_LECTIN_VS_LPS_UP		IHH
	WANG_SMARCE1_TARGETS_DN		CACNA1D
	PICCALUGA_ANGIOIMMUNOBLASTIC_LYMPHOMA_UP		WNT1
	BLUM_RESPONSE_TO_SALIRASIB_DN		GPC4
	RHEIN_ALL_GLUCOCORTICOID_THERAPY_DN		OBSL1
	GOBP_REGULATION_OF_STEM_CELL_DIFFERENTIATION		CBLN1
	BERENJENO_TRANSFORMED_BY_RHOA_UP		MYD88
	GOBP_CELL_CYCLE		SMAD2
	GOBP_RHYTHMIC_PROCESS		GATA3
	BROWNE_HCMV_INFECTION_14HR_DN		PTPRN2
	BOQUEST_STEM_CELL_UP		FOXC2
	MEBARKI_HCC_PROGENITOR_FZD8CRD_UP		HDAC4
	CHICAS_RB1_TARGETS_GROWING		INPP4B
	CHEMNITZ_RESPONSE_TO_PROSTAGLANDIN_E2_DN		IRAK2
	BENPORATH_SUZ12_TARGETS		ID4
	KIM_WT1_TARGETS_DN		SLC5A5
	HALLMARK_TNFAING_VIA_NFKB		CLDN3
	GOBP_NEGATIVE_REGULATION_OF_CELL_CYCLE		SLC25A4
	GOBP_EMBRYONIC_SKELETAL_SYSTEM_DEVELOPMENT		UBE2C
	WAMUNYOKOLI_OVARIAN_CANCER_LMP_DN		DENND1B
	CHARAFE_BREAST_CANCER_LUMINAL_VS_BASAL_DN		MYLK
	GOBP_SMALL_GTPASE_MEDIATED_TRANSDUCTION		DLK2
	NAKAMURA_TUMOR_ZONE_PERIPHERAL_VS_CENTRAL_DN		DAB2IP
	MARTORIATI_MDM4_TARGETS_FETAL_LIVER_DN		SDC1
	REACTOME_RHO_GTPASE_CYCLE		PDLIM4
	RODWELL_AGING_KIDNEY_NO_BLOOD_UP		KCNA3
	CHICAS_RB1_TARGETS_CONFLUENT		CHRNA4
	GOBP_SKELETAL_MUSCLE_ORGAN_DEVELOPMENT		TP53INP1
	KATSANOU_ELAVL1_TARGETS_UP		CEMIP
	PASINI_SUZ12_TARGETS_DN		CXCL12
	FEVR_CTNNB1_TARGETS_UP		SPIRE1
	BENPORATH_ES_1		LIPG
	GOBP_EPITHELIAL_CELL_DIFFERENTIATION		FBLN2
	LIU_PROSTATE_CANCER_DN		TACSTD2
	WU_CELL_MIGRATION		RAB4A
	BASAKI_YBX1_TARGETS_UP		ICAM1
	PLASARI_TGFB1ING_VIA_NFIC_1HR_DN		IRX2
	BENPORATH_ES_WITH_H3K27ME3		CELSR1
	KRAS.DF.V1_UP		ABCD1
	CHARAFE_BREAST_CANCER_LUMINAL_VS_BASAL_UP		LRP2
	FORTSCHEGGER_PHF8_TARGETS_DN		ETS1
	LU_EZH2_TARGETS_DN		PCDH8
	GOBP_DNA_REPLICATION		TMEM97
	JINESH_BLEBBISHIELD_TO_IMMUNE_CELL_FUSION_PBSHMS_UP		PAX8
	SWEET_KRAS_TARGETS_UP		FUCA1
	LIM_MAMMARY_STEM_CELL_UP		NEURL1
	GOBP_CELLULAR_RESPONSE_TO_DNA_DAMAGE_STIMULUS		TRIM71
	DACOSTA_UV_RESPONSE_VIA_ERCC3_DN		LY6H
	SHETH_LIVER_CANCER_VS_TXNIP_LOSS_PAM1		BHLHE40
	BLANCO_MELO_BETA_INTERFERON_TREATED_BRONCHIAL_EPITHELIAL_CELLS_DN		SUSD4
	BENPORATH_PRC2_TARGETS		GALNT14
	PHONG_TNF_RESPONSE_NOT_VIA_P38		ANPEP
	HOLLMANN_APOPTOSIS_VIA_CD40_DN		CRB3
	EGFR_UP.V1_DN		GSTM3
	DACOSTA_UV_RESPONSE_VIA_ERCC3_COMMON_DN		HDAC11
	NAKAMURA_TUMOR_ZONE_PERIPHERAL_VS_CENTRAL_UP		WFDC2
	BILD_E2F3_ONCOGENIC_SIGNATURE		SCML1
	FISCHER_DREAM_TARGETS		CEBPA
	BILD_HRAS_ONCOGENIC_SIGNATURE		TFAP2A
	PEDERSEN_METASTASIS_BY_ERBB2_ISOFORM_4		EIF4E3
	BENPORATH_CYCLING_GENES		OLFML2B
	CHICAS_RB1_TARGETS_SENESCENT		FAM189A2
	PETROVA_ENDOTHELIUM_LYMPHATIC_VS_BLOOD_DN		ADORA2B
	WANG_CISPLATIN_RESPONSE_AND_XPC_DN		CADM1
	GOBERT_OLIGODENDROCYTE_DIFFERENTIATION_UP		CDKN1C
	LEI_MYB_TARGETS		IL10RA
	STEIN_ESRRA_TARGETS_UP		BACH1
	GOBP_TRANSDUCTION_BY_P53_CLASS_MEDIATOR		CDH23
	SENESE_HDAC2_TARGETS_DN		NCALD
	GOBP_CHROMOSOME_ORGANIZATION		FGF13
	ONDER_CDH1_TARGETS_2_DN		PPP1R16B
	RODWELL_AGING_KIDNEY_UP		HNF1B
	ALCALAY_AML_BY_NPM1_LOCALIZATION_DN		MTSS1
	GOBP_CELL_PROJECTION_ASSEMBLY		PCDHA1
	WANG_RESPONSE_TO_GSK3_INHIBITOR_SB216763_DN		RNASET2
	KIM_WT1_TARGETS_UP		TIRAP
	GOBP_RESPONSE_TO_KETONE		TCEAL3
	RIEGE_DELTANP63_DIRECT_TARGETS_UP		AK5
	TBK1.DF_UP		NRCAM
	PTEN_DN.V2_UP		PIK3R1
	ZWANG_CLASS_3_TRANSIENTLY_INDUCED_BY_EGF		MAF
	KEGG_NEUROTROPHINING_PATHWAY		ABCA7
	HALLMARK_UV_RESPONSE_DN		PTPRJ
	GOBP_CELLULAR_AMINO_ACID_METABOLIC_PROCESS		DMD
			ATRNL1
			NKX2-6
			ABLIM3
			ATP8B3
			CERS2
			TGFB1I1
			TOLLIP
			JPH1
			SLIT2
			CTHRC1
			AHNAK2
			CASP2
			ADAMTS5
			TMEM101
			KLHDC9
			GAD1
			CISH
			SPINT2
			ZBTB46
			HEYL
			TWIST1
			ADCY9
			SRRM2
			SFRP1
			LTBP3
			NEK3
			GHSR
			SMAD6
			ZNF280D
			HLX
			NDN
			PLSCR3
			FBLN5
			DUSP8
			FAM174B
			ARNT2
		Methylation logFC Spearman R (67)	TSPAN11
			ZNF473
			ARRDC2
			PHLDA3
			GRM8
			ZNF529
			LRRC8D
			CHST1
			NUP62CL
			PRTFDC1
			ZNF35
			BCAP31
			ADCY5
			VSNL1
			DMPK
			RET
			LACTB2
			PCDHA2
			NMNAT2
			SH2D2A
			RIC3
			CLDN9
			EDN3
			MPO
			HOXA10
			ZNF518B
			ZNF264
			ZNF442
			MATN3
			Name
			MPHOSPH8
			MAPK7
			PCDHGB2
			PARVB
			MPDU1
			NRXN1
			GBX2
			ISYNA1
			ZFR2
			ZNF831
			BTBD6
			IFFO1
			P4HA2
			RMND5A
			CHP2
			CHD7
			NKAIN4
			BCR
			FAIM
			VENTX
			PRTN3
			EHD3
			ACSL1
			NFATC2
			PCDHA3
			E2F2
			OPRM1
			BSCL2
			ME3
			ZNF671
			ITGB3
			UPF3B
			ACOT4
			ZNF662
			FUT7
			TRPC3
			PCDHGA3
		Expression logFC Spearman R (221)	KCNMA1
			DMRT1
			ARRB2
			ADAM12
			PPP1R14A
			NKX2-5
			CPXM2
			FAM43B
			SLC16A14
			PTPRE
			TNS3
			ST6GALNAC5
			RUNX3
			ENTPD3
			MXRA8
			ZNF704
			FIGLA
			EML1
			TBX5
			PLP2
			RTN4R
			RFTN1
			HTR7
			GYPC
			BDNF
			FZD2
			TEAD3
			MMP15
			ZNF331
			TBX2
			FOXD3
			IRS1
			TSC22D3
			LIF
			RASSF5
			NRP2
			CDH2
			COL7A1
			VASH1
			TP73
			DLL1
			PLXNC1
			CLDN7
			PTGFR
			FN1
			MYT1
			EGFL7
			SH3PXD2A
			NR3C1
			DLX6
			WNT3A
			CDHR1
			PITX2
			HMX2
			ZFHX4
			TLL2
			WNT6
			SLC2A10
			ASTN2
			SCRN1
			EDNRB
			DPP7
			PHF19
			HAND2
			C1orf115
			MAP6D1
			RAB11FIP4
			EIF5A2
			DDAH2
			EGFLAM
			PLEKHA7
			PPP2R2C
			TGM3
			ZSCAN12
			BMP2
			CLDN10
			ITM2C
			RUNDC3B
			TCF15
			MXRA5
			FOXN4
			EPSTI1
			CCNJL
			PTPRT
			PSMB8
			CDH11
			PIK3CD
			ADCY8
			MAST4
			QPCT
			LCMT2
			NTRK3
			PCDHA7
			BEX4
			KLF9
			KIF5C
			MATN4
			ACTN2
			TRIP13
			RBPJL
			DLL4
			RPS6KA2
			EMX1
			SMOC2
			PRKCE
			CGB7
			HAS3
			SFRP5
			SERPINH1
			CRABP2
			LAYN
			PNPLA3
			PALM
			ZNF365
			SCARA5
			HRH3
			ESAM
			B3GALNT1
			ADCYAP1
			DHH
			DKK3
			FOXO4
			SLC16A6
			AIFM2
			BLVRA
			TUBA8
			NCAM2
			IGFBP6
			CDX4
			OSR1
			GPRIN1
			KCNQ2
			OPCML
			HLA-DPB1
			NKD2
			PHYHIPL
			GNE
			GLUL
			LAD1
			WNT11
			TAL1
			FGF18
			RAI2
			PAQR5
			DLX5
			TBX3
			DAXX
			THBS2
			ZNF483
			GATA5
			APLN
			GPR6
			AMDHD1
			CDK5R1
			RASD1
			RYR2
			SLC2A4
			HOXA4
			CBLN4
			PHLDA2
			FLRT2
			GRIK3
			EN2
			RUNX2
			SSTR1
			HMGCLL1
			FBLN7
			TMEM64
			TSLP
			CDH7
			MX1
			MYL9
			HHIP
			PDCD1
			KLK10
			HEY2
			MBP
			ZMIZ1
			TOR4A
			PDGFRA
			SYT17
			KCNQ3
			TJP2
			HDAC10
			LMX1B
			ST8SIA2
			LMCD1
			DLGAP2
			GFRA1
			TPPP
			WIPF1
			TLE4
			PLAC8
			TLR2
			DNER
			DLX1
			LPAR1
			TRPS1
			AMOT
			JUN
			PCOLCE2
			NRG1
			CALHM2
			GAB1
			CDH4
			CDKN3
			FKBP11
			DTNA
			SSTR5
			ADD2
			PYCARD
			FMN2
			DPYSL3
			SOX2
			UQCRH
			GLS2
			GRIA2
			ATRN
			ZNF304
			WLS
			SPOCK1
		Expression logFC Methylation logFC (336)	ABCA3
			HPSE2
			KANK1
			PAX7
			SLC6A2
			TMEM130
			CHST8
			HPN
			STOX1
			TMEM151A
			CTNND2
			SIDT1
			POU4F2
			SLC2A5
			REEP6
			CLUH
			HMG20B
			FOXQ1
			UCN
			KCNK3
			FAM20A
			UNC5B
			NINL
			GRM2
			KNDC1
			SUSD2
			BCAN
			KCNT1
			PIK3R5
			GPC5
			FEV
			NFATC1
			GLUD2
			ELOVL3
			DYSF
			NKD1
			SYT10
			PLEKHO1
			SSBP4
			C5orf38
			THOC2
			AP3M2
			RBM24
			TNNT3
			AIRE
			FOXA2
			NEUROG3
			PRDM16
			FOXI2
			DNM1
			RASD2
			CAMTA1
			PTHLH
			MYO5B
			DENND1A
			TLX2
			SBNO2
			SNHG11
			SEC31B
			RAP1GAP
			EMX2
			BARX2
			F7
			MPPED1
			LTBP1
			PRSS21
			C3orf52
			EPHA5
			LGI4
			PLCH2
			DSG2
			NFIL3
			GRIN2C
			SLC47A1
			CHGA
			ISL2
			LHX5
			SLC6A18
			SUN1
			PKIB
			TTBK2
			SLC9A3
			ALDH1A2
			SMTNL2
			ADRA1A
			PNPLA6
			PHACTR1
			SLC32A1
			FAAH
			SNN
			PDE9A
			CARD14
			DEF8
			PHF21B
			SYTL4
			FHDC1
			IL17D
			NPRL2
			GABRB1
			MUC5B
			CHRNB1
			GSTO2
			NTM
			MUC2
			FRMPD4
			NHLH2
			GLB1L2
			CACNA1H
			ZNRF4
			KCND3
			PAX1
			PPP1R3B
			PHOX2A
			DUOXA1
			C1GALT1C1
			GABRB2
			DPYSL4
			DYDC2
			ZNF518A
			RAB6B
			LIN7A
			OTUD7A
			TLX1
			SLC7A4
			GUCY2D
			KBTBD11
			FGF4
			NEFL
			HK1
			TPM1
			TBX1
			EBF1
			LRFN2
			NKX6-3
			TUB
			KIAA0232
			SMS
			TPPP3
			GABRA2
			BAIAP3
			KCNH6
			TRPC4
			EPB41L3
			BCL6
			CSMD1
			TUBB3
			COL25A1
			GRIN2A
			PAX2
			SCARF2
			DNAJB6
			RUFY1
			PRKAG2
			RP2
			MT1X
			COX4I2
			MUC4
			ABLIM2
			PLS3
			SEMA4B
			SULT4A1
			BAIAP2L2
			MMEL1
			KCNIP1
			ATG16L2
			ACHE
			SEH1L
			COASY
			PIN4
			ELOVL4
			GPR26
			CHMP4C
			GCDH
			ATG4A
			PCSK1N
			AJAP1
			LAMP5
			IGSF21
			CA7
			TNFAIP1
			TPD52
			MCF2L
			DACT2
			HLA-F
			COL5A3
			ALDH1L1
			OPLAH
			PGAM5
			AARS2
			ZNF835
			STXBP2
			ABHD5
			GADD45G
			MN1
			LSP1
			KRT72
			FMR1
			ANKMY1
			IRX6
			CCDC140
			CYP4F22
			ONECUT1
			INSM1
			GDNF
			NTRK2
			PFKFB2
			SH3BP2
			IRX4
			MYRF
			HIC1
			FRMD1
			HTR1B
			SLC6A1
			PCSK4
			HOXB4
			SPOP
			HOXC12
			MUC6
			CACNG8
			SLC35D3
			PACS1
			BOLL
			POLE2
			CACNA1A
			SORCS3
			SLC6A19
			FOXL2
			FADS3
			KIRREL2
			DDX6
			NTN1
			RPL28
			ARHGEF4
			PLEKHG4B
			PAOX
			MAPK8
			TOM1L1
			ELOVL2
			HSPBP1
			SOX8
			FOXI1
			BRSK2
			ZFYVE28
			RBBP7
			PRR5L
			ANK1
			KCNJ3
			CMTM4
			PSMD10
			CNTNAP2
			FEZF2
			RAB32
			OTOP3
			TNFRSF11A
			BARX1
			VWC2
			CSPG5
			DYNC1I1
			SPON2
			CRMP1
			ALOX12B
			SOX1
			TCTE1
			ARHGEF1
			ASIC4
			PEG3
			PRKAR1B
			SLC13A5
			GRM7
			ARC
			FBXL16
			CNTNAP5
			PPFIBP2
			SHROOM4
			TSPAN6
			MATN2
			UBE2E2
			HCN4
			TMEM59L
			NRBP2
			GABRA5
			MAPK15
			GPC3
			CACNG1
			SHROOM2
			CLEC4G
			RHPN2
			RGMA
			CTPS2
			ERCC6L
			FOSB
			ACD
			ZMAT4
			SLCO5A1
			BCL11A
			SH3GL2
			SFMBT1
			AGAP1
			KIF22
			DOCK3
			SCNN1G
			SYNPO
			CYB5A
			KCNK5
			ASCL1
			NKX2-2
			IFT20
			TTLL8
			GSDMD
			DHX58
			SALL3
			APBB1IP
			AUTS2
			SYNM
			ESPN
			KAZN
			DPP10
			PAX5
			TRIM36
			PHF11
			MAD2L2
			ARHGAP27
			KCNS3
			TMEM37
			CLIC6
			CACNA1I
			GATA4
			MNX1
			SLC6A3
			FRMD4B
			FNBP1
			RFX2
			EFS
			MYADM
			CBFA2T3
			CDYL
		Spearman R (108)	CREB3L1
			ZNF492
			LRRC41
			COL22A1
			B3GAT1
			VSTM2L
			ZNF718
			NXPH3
			DIAPH2
			YBX2
			ELANE
			AGBL4
			ZFP14
			NCOR2
			PCDHA4
			IL17RC
			GIMAP1
			GREB1
			SYT13
			RBFOX1
			TRIM72
			PCDHGA7
			PKLR
			PDZRN3
			TDRD5
			ADAMTS16
			PTPN5
			ZNF334
			ZNF382
			PRDX4
			OPRK1
			MED14
			CRHR2
			PLXNB3
			ZNF595
			SFRP2
			KAZALD1
			SLC17A9
			NDRG2
			ZNF354C
			PCBP1
			SH3KBP1
			TMEM79
			LTB
			PCDHA9
			EPHA7
			PCDHGA5
			MRC2
			SFMBT2
			RUNX1T1
			OPRL1
			PRF1
			TNFRSF19
			SDK2
			PCDHGA4
			ZNF287
			FGFRL1
			LHX1
			KDR
			PCDHGA2
			PCDHA10
			STARD8
			PCDHA5
			ZNF582
			ZNF229
			ADM2
			SPI1
			CYTL1
			SYT3
			FLT3
			SDK1
			CNTN1
			RIBC2
			PVALB
			COMP
			ZNF433
			PCDH10
			PLEKHG6
			UNC13A
			WNT2B
			PRKACG
			ANGPTL6
			KTI12
			TSC22D4
			TMEM121
			ZNF470
			KANK2
			EDARADD
			LCN6
			SPSB4
			PEMT
			ZNF660
			SCUBE2
			NCOA2
			PCDHA8
			PAPLN
			ZNF135
			DCHS1
			ZNF418
			ZNF233
			NPBWR2
			PCDHGA6
			SSTR4
			PCDHGB1
			ZNF420
			PCDHA6
			FGF23
			ZNF471
		Methylation logFC (142)	PRKRA
			PRKCG
			PEBP4
			TMEM204
			HLTF
			KCNE1
			PCSK1
			FRY
			ZNF454
			BAHCC1
			CYP2U1
			SHISA3
			ZBTB22
			MAOA
			ZNF598
			LDLRAD4
			P2RX3
			RNF180
			TF
			RNF39
			SYN1
			LETM1
			ZIM2
			LIPE
			SRPK3
			SGCB
			GBGT1
			SLITRK4
			NOTUM
			PSMG2
			GABRQ
			POGK
			CNR1
			VILL
			ATP10A
			FGF19
			KCNA4
			PROX1
			NDUFA13
			SLC22A11
			CHL1
			DLG4
			PCBP3
			JPH2
			JAKMIP1
			DGKZ
			SYT15
			MYCNOS
			TNFAIP8L3
			CADPS
			XKR9
			GAB4
			FHIT
			ZNF177
			EBF3
			EIF5A
			SNTA1
			CACNG2
			NPY
			BEGAIN
			AGTR1
			SLC12A9
			JPH4
			CCK
			POM121L2
			OTOF
			LHPP
			MFSD1
			MYO7B
			PIAS1
			FADS6
			RSPH6A
			ZNF629
			GLRA3
			ATP2A3
			OLFM2
			C3orf62
			KCTD20
			CACNA1C
			AP1S3
			SLC25A2
			B3GALT4
			GSC
			STXBP5L
			PGRMC1
			MAPK1
			GPSM1
			SFT2D3
			MAGI2
			C5orf66
			CYS1
			SMC1B
			FAIM2
			GABRD
			CCDC105
			NOX5
			CCDC38
			ACAA1
			ARF5
			TTYH2
			CD81
			DNAH10
			ACSF3
			GFAP
			KIAA1614
			NADK
			FAM189A1
			LRRC3
			BCL7B
			NBR2
			ALS2CL
			UMOD
			UNC5D
			ARRDC5
			MGAT3
			NDRG4
			RPGR
			WDR86
			VRK3
			TEKT5
			GPRC5B
			TFCP2
			CACNA2D4
			TMEM185A
			TEX30
			PEX5L
			GPR139
			ATCAY
			XKR4
			NAGK
			RNF123
			TMEM168
			TIGD5
			SNAP91
			ANKRD34C
			PAPOLB
			CDKL1
			PDE4A
			RNF6
			FBXO10
			ADAMTS7
			USP27X
		Expression logFC (396)	PKNOX2
			TACC2
			DIO3
			LRP3
			TLX3
			ZSCAN18
			ADAMTS18
			AIFM1
			WNK2
			SLC6A11
			GNAL
			KCNA6
			TMEM42
			AATK
			ARID3C
			PRAM1
			SPIN2B
			TMEM132E
			FIBCD1
			MECP2
			DIP2C
			POU3F1
			CDK20
			COL9A2
			PHACTR3
			LYSMD4
			TBL3
			MACROD1
			TMEM52
			KCNA1
			DNAH17
			ITGB4
			CACNA1E
			CNGA3
			PGBD5
			DUSP4
			DUOXA2
			GATA6
			RASGRF1
			RAB37
			SIPA1
			DMRT3
			TFCP2L1
			RASAL1
			ALDH4A1
			GAS2L1
			ATOH8
			CEP170B
			FAM163A
			DBX2
			CPLX1
			LMF1
			TNXB
			CDCA4
			C1QTNF5
			APBB1
			NTNG2
			RYR1
			DUOX2
			IKZF3
			WNT3
			MAN2B1
			SLC25A21
			TMCC2
			CLSTN2
			GALR1
			SEZ6
			FCGBP
			ECEL1
			ALOX15
			CALCA
			MCOLN2
			KCNQ5
			TPBG
			MAPT
			OSR2
			HOXD4
			GPRC5C
			DUSP26
			DLX4
			GFI1
			ZIC4
			ABCB1
			GPR12
			PHOX2B
			ALPP
			NR2E1
			EML5
			SORCS2
			NR5A1
			GNAO1
			FSTL4
			RPS6KA6
			ERN2
			PPP1R1B
			NDUFA4L2
			WT1
			EFNA2
			FES
			MYBPC3
			CRABP1
			SATB2
			KIAA1217
			GPR158
			FOXL1
			TH
			SVEP1
			CYHR1
			P2RX6
			EDAR
			TRIM45
			ST8SIA1
			ATP2B2
			PREX2
			KLHL21
			EXOC3L2
			ZBTB16
			TCEAL6
			PCDHGC4
			KLHL28
			KCNK17
			XRCC3
			RTN4RL2
			ASCL2
			ATP6AP1
			CHAT
			DBX1
			HOXC5
			ANKDD1A
			KCNC3
			WNT5A
			DPYSL5
			VAX1
			INSM2
			NPR3
			P2RY2
			H19
			CHN2
			FAM78A
			PRDM6
			GAD2
			HIRIP3
			FLNB
			TRPM2
			CDK5R2
			HTRA3
			OLIG1
			OLIG3
			OBSCN
			ABCG4
			KLC3
			GRTP1
			CCKBR
			DOK6
			LHFPL4
			CD72
			KY
			PDZD7
			SLC16A11
			CXXC5
			ACAN
			PPM1E
			GRAMD4
			LRRTM1
			RHCG
			NFIC
			FZD10
			BCL11B
			EVX1
			LMX1A
			GNB2
			POU3F2
			WNT10B
			CHODL
			PTF1A
			ADAMTS17
			GFRA2
			ZSCAN1
			GPR88
			KCNK4
			FGF14
			WNT16
			ONECUT3
			CCDC114
			CCDC8
			DPP6
			VIPR2
			KCNQ1
			DMRTA2
			PRLHR
			GRID1
			EFR3B
			C9orf106
			NXPH4
			DOCK1
			DLL3
			HES2
			C9orf64
			SORCS1
			IL1RAPL2
			HOXD8
			NBEAL2
			HTR1A
			RNF220
			NOL4
			MYH14
			UNCX
			PRKCZ
			CRHR1
			SIX6
			ZDHHC8
			NRN1
			SHE
			CYP4X1
			MYOM2
			HS3ST3B1
			KLHL1
			RBP4
			CDO1
			IGF2
			KCNS2
			KCNJ4
			OTX2
			PRKG1
			SLC8A2
			NFIX
			CADM3
			OCLN
			PSD
			PAX6
			TRIM7
			POU4F3
			KCNK9
			KIF12
			GJA3
			LHX4
			LRCH2
			CPXM1
			ADAMTS15
			LHX3
			EEF1D
			UNC5C
			PRIMA1
			CLCN5
			HOXD10
			LBX2
			HES6
			SLC6A5
			CSMD2
			PDX1
			HOXC4
			GSX1
			VGLL2
			KIFC2
			ENPP7
			EPHA6
			ULBP2
			CA10
			PROKR2
			TEKT4
			NRG3
			GSC2
			LHX6
			IQSEC1
			PLBD1
			CDC42EP5
			SMPD3
			ALX4
			BTBD11
			GRID2
			ZNF423
			BARHL1
			SEMA6D
			MYCN
			CASZ1
			TUBA3FP
			ABCB4
			SMOC1
			PPP1R9B
			SLC43A2
			DMRT2
			STEAP2
			HYLS1
			TRIM44
			USH1G
			ARL5C
			TERT
			PDE6B
			MCM2
			SOX14
			KCNK13
			PKMYT1
			P2RX2
			ROBO3
			CPLX2
			PANX2
			VSX1
			KLF14
			TP53I11
			SLC12A5
			GABRA4
			INPP5D
			SLITRK2
			SMTN
			TCERG1L
			LGI3
			TMEM108
			ZNF204P
			MSRA
			FAM83F
			TMEM163
			STK32B
			C3orf18
			GAB3
			NHS
			ST6GALNAC2
			RAB40C
			OSBP2
			CHRD
			CLIP3
			KLC1
			SRGAP3
			RNF212
			FGF3
			RTBDN
			MEST
			ARHGAP6
			KCNN2
			CA5B
			CHD5
			HS3ST2
			ATP12A
			SEMA4F
			SIM2
			IDUA
			PRKCH
			GRP
			HOXC11
			SLC5A1
			MLNR
			PDLIM3
			EGLN3
			PAX3
			MUC5AC
			KSR2
			CD164L2
			SOX11
			ACTA1
			GABBR2
			CDKL5
			TIGD3
			SCRT1
			ANKRD34A
			GNG13
			MKX
			RFX4
			TSSK6
			KLF13
			TTC9B
			C1orf94
			HOXD9
			GPC6
			PYCR2
			LRAT
			ABCC8
			RASGRF2
			HS3ST4
			ZNF341
			SLC45A1
			BCYRN1
			EPHA10
			ARMCX4
			NRK
			ONECUT2
			MGRN1
			NXPH1
			OLIG2
			JPH3
			OCA2
			NT5C1A
			ADARB2
			RASSF1
			LRRC3B
			PISD
			VWA3B
			TMEM176B
			GPC1
			CACNA1G
			BMP8B
			NRXN2
			ART5
			SLFN12L
			CCDC13
			KCTD1
			ABHD1
			AMZ1

## Sheet: S Table 7
Supplementary Tabke 7: Gene sets that enriched by the common leading-edge genes
Genesets	FDR	Leading-edge genes commonly identified by 3 preranked GSEA
ALCALAY_AML_BY_NPM1_LOCALIZATION_DN	0.05	UBE2C,PLAGL1,POU4F1,FKBP1B,INPP4B
BASAKI_YBX1_TARGETS_DN	0.00	CKB,TP53INP1,NCALD,DPP4,GDF15,PCSK6,PIK3R1,RNASET2,HDAC4,SCIN,GSTM3,SALL1,GALNT14,BHLHE40
BASAKI_YBX1_TARGETS_UP	0.00	UBE2C,ATL3,ANXA3
BENPORATH_CYCLING_GENES	0.00	UBE2C,BRCA1,SDC1,CADM1
BENPORATH_ES_1	0.04	ZIC2,GAD1,FGF13,SFRP1
BENPORATH_ES_WITH_H3K27ME3	0.02	POU4F1,CAMK2B,FBLN5,LEF1,SHH,KL,TBX21,SLIT1,GHSR,BNC1,ISL1,GATA3,SFRP1,ITGA4,SLIT2,KCNA3,LRP2,PENK,CACNA1D,WNT1,RSPO2,DUOX1,PTGER3,HLX,SECTM1,IRX1,FUCA1,IRF4,MAN1C1,PTPRN2,SLC22A3,TACSTD2,TWIST1,CDH23,IHH,IL10RA,TRH,PCDH8,MYOD1,GRM6
BENPORATH_PRC2_TARGETS	0.03	POU4F1,SHH,KL,TBX21,SLIT1,GHSR,BNC1,ISL1,GATA3,SFRP1,ITGA4,SLIT2,KCNA3,LRP2,PENK,CACNA1D,WNT1,RSPO2,DUOX1,PTGER3,HLX,CDH23,TRH,PCDH8,MYOD1
BENPORATH_SUZ12_TARGETS	0.06	POU4F1,CDH13,FGF13,TCEAL3,LEF1,SOX3,SLC5A5,SHH,KL,TBX21,SLIT1,GHSR,BNC1,ISL1,GATA3,SFRP1,ITGA4,SLIT2,KCNA3,LRP2,PENK,CACNA1D,WNT1,RSPO2,DUOX1,PTGER3,HLX,SECTM1,IRX1,TACSTD2,CDH23,IHH,TRH,PCDH8,MYOD1
BERENJENO_TRANSFORMED_BY_RHOA_UP	0.00	FOXC2,BRCA1,THY1,BNC1,ANXA3,ADORA2B
BILD_E2F3_ONCOGENIC_SIGNATURE	0.01	CCNE1,HRK,RAB15,TMEM97,MANEAL,ATRNL1,CDKN1C,GNAS,CEBPA,CHST2,BCOR,SMAD6
BILD_HRAS_ONCOGENIC_SIGNATURE	0.05	SDC1,CASP2,FGFR2
BLANCO_MELO_BETA_INTERFERON_TREATED_BRONCHIAL_EPITHELIAL_CELLS_DN	0.13	CEBPA
BLUM_RESPONSE_TO_SALIRASIB_DN	0.01	UBE2C,BRCA1,SDC1,LTBP3,COL1A1
BOQUEST_STEM_CELL_UP	0.00	PLAGL1,FBLN5,SLIT2,COL1A1,ANPEP,TWIST1,GFPT2
BROWNE_HCMV_INFECTION_14HR_DN	0.05	CDH13,INPP4B,PDPN,CAND2,FGF13
BRUINS_UVC_RESPONSE_LATE	0.02	ATL3,COPZ2,LTBP3,FBLN5,SFRP1,SLIT2,PXDN,COL1A1,CTHRC1
BUYTAERT_PHOTODYNAMIC_THERAPY_STRESS_DN	0.10	CHST2,TACSTD2,LEF1,CCNE1,FUCA1,PITX1,PARD6A,CADM1,GALNT14,PCSK6,FUT4,RNASET2,HNF1B,PTPRN2,INHBB
BUYTAERT_PHOTODYNAMIC_THERAPY_STRESS_UP	0.01	PKD1,IRS2,KDM6B,AHNAK2,PPL,BHLHE40,GDF15,KLF11,CDKN1C,FAM169A,BACH1,PRRG4,AFF4,ARHGEF3,PAX8,ADAMTS5,FAM189A2
CAIRO_LIVER_DEVELOPMENT_UP	0.03	SLC25A4,SLC22A3,PXDN,PDPN,NDN,FGF13,BNC1,FAM174B
CAMP_UP.V1_DN	0.11	SEL1L3,CHST2,PHLDB1,AK5,TMEM97
CASORELLI_ACUTE_PROMYELOCYTIC_LEUKEMIA_DN	0.00	BRCA1,COPZ2,INPP4B,NDN,TRIP6,FAM174B
CHARAFE_BREAST_CANCER_LUMINAL_VS_BASAL_DN	0.00	SH3GLB1,BNC1,SFRP1,IRX1,ETS1,ANXA3,SEL1L3,ADORA2B
CHARAFE_BREAST_CANCER_LUMINAL_VS_BASAL_UP	0.07	CERS2,INHBB,LFNG,SRRM2,DUSP8,KLHDC9,CISH,BCOR
CHARAFE_BREAST_CANCER_LUMINAL_VS_MESENCHYMAL_DN	0.00	ZIC2,ADORA2B,GFPT2,ETS1,AHNAK2,TGFB1I1,CHST2,DMD,BACH1,AK5,SFRP1,MYLK,SLIT2,PXDN,ADAMTS5,IRAK2
CHEMNITZ_RESPONSE_TO_PROSTAGLANDIN_E2_DN	0.07	ADCY9,PAX8,CYB561D2,DPP4,ITM2B
CHEN_METABOLIC_SYNDROM_NETWORK	0.00	CASP2,OBSL1,LTBP3,PTK2B,FKBP1B,FBLN5,MDFI,ANXA3,COL1A1,TGFB1I1,CTSB,PDLIM4,ANPEP,CADM1
CHICAS_RB1_TARGETS_CONFLUENT	0.00	FOXC2,COPZ2,CAND2,THY1,SFRP1,ITGA4,COL1A1,CTHRC1,AK5,ANPEP,DENND1B,TWIST1,CADM1
CHICAS_RB1_TARGETS_GROWING	0.04	SLIT2,ANXA3,ANPEP
CHICAS_RB1_TARGETS_SENESCENT	0.00	PLAGL1,THY1,TCEAL3,SEL1L3,ANPEP,GFPT2
CREIGHTON_ENDOCRINE_THERAPY_RESISTANCE_3	0.10	NCALD,GPC4,GNAS,PTPRJ,PPL,SMAD2,PITX1,GDF15,PCSK6,CPD
DACOSTA_UV_RESPONSE_VIA_ERCC3_COMMON_DN	0.00	BRCA1,FAM169A,BHLHE40
DACOSTA_UV_RESPONSE_VIA_ERCC3_DN	0.00	BRCA1,SLIT2,FAM169A,ADORA2B,BHLHE40,ABLIM3
DAVICIONI_MOLECULAR_ARMS_VS_ERMS_UP	0.14	ADRA2C,TFAP2A,LIPG,COL18A1,OLFML2B,PCSK6,SPINT2,CPD,NRCAM,DLK2,PODXL,MYOD1,POU4F1,FGFR2,MAN1C1,SEL1L3,SH3GLB1
DEBIASI_APOPTOSIS_BY_REOVIRUS_INFECTION_DN	0.01	CD9,ADCY9,CCNE1,IMPA2,PODXL,SFRP1,FUCA1,BRCA1
DEBIASI_APOPTOSIS_BY_REOVIRUS_INFECTION_UP	0.10	HRK,DUSP8,ID4,HOXA5,BHLHE40,BACH1,BRCA1
DELACROIX_RARG_BOUND_MEF	0.10	UBE2C,CTSB,FGFR2,SLC25A4,FBLN2,LTBP3,SMAD6,PPL,BHLHE40,GDF15,PITX1,CKB,CERS2
DELYS_THYROID_CANCER_UP	0.04	CPD,IL10RA,COL1A1,AHNAK2,CHST2,DMD,SDC1,TACSTD2,PDLIM4,BHLHE40,ICAM1,CTSB,CBLN1,SEL1L3,CITED1,GDF15,PXDN,NRCAM,PPL,DPP4,INHBB
DIAZ_CHRONIC_MEYLOGENOUS_LEUKEMIA_UP	0.01	BRCA1,FKBP1B,INPP4B,ITGA4,ADORA2B,SPINT2,ARHGEF3,MATK,CHST2,RAB4A,SMAD2,CKB,CISH,CERS2,CPD
DOANE_RESPONSE_TO_ANDROGEN_DN	0.15	GATA3,SUSD4,CXCR4,ARHGEF3,ABLIM3,CACNA1D,SMAD6,RAB15,IGFBP2,CKB
DODD_NASOPHARYNGEAL_CARCINOMA_DN	0.01	UBE2C,BRCA1,ZIC2,GAD1,TRIP6,THY1,COL1A1,ALKBH2,MANEAL,NPNT,SEMA6A,SNX10,TMEM97,PCSK6
DUTERTRE_ESTRADIOL_RESPONSE_24HR_DN	0.19	TFAP2A,GSTM3,AHNAK2,TACSTD2,ABLIM3,LFNG,GDF15,SLIT2,TP53INP1,PHLDB1,KDM6B,PPL
E2F3_UP.V1_UP	0.19	JPH1,ZIC2,SNX10,TMEM97,CDKN1C,CHST2,CEBPA,LEF1,ATRNL1,HRK,MANEAL,SMAD6,INHBB
EGFR_UP.V1_DN	0.05	CADM1
ELVIDGE_HYPOXIA_BY_DMOG_UP	0.04	CEMIP,ADORA2B,AHNAK2,BHLHE40,CXCR4,GDF15,CADM1,OBSL1
ELVIDGE_HYPOXIA_UP	0.04	OBSL1,PXDN,CADM1,ADORA2B,BHLHE40
FEVR_CTNNB1_TARGETS_UP	0.10	RAB4A,CLDN3,CKB,DUSP8,MYO18A,PCSK9,NEK3,ABCA7,GPC4,HNF1B,HOXA5,TOLLIP,MATK,DPP4,CEBPA,CHST2,ABCD1
FISCHER_DREAM_TARGETS	0.00	UBE2C,BRCA1,CASP2,BHLHE40
FLECHNER_BIOPSY_KIDNEY_TRANSPLANT_REJECTED_VS_OK_DN	0.03	CD9,CDKN1C,DPP4,MAF,ITM2B,IGFBP2,SLC25A4,IMPA2,PIK3R1,UBA1,ESRRG,MTSS1,PODXL,SALL1,LRP2,FAM169A,SDC1,KL,PTGER3,FUCA1
FORTSCHEGGER_PHF8_TARGETS_DN	0.11	CD9,ADCY9,HRK,FAM189A2,MYO18A,AHNAK2,ARNT2,SPINT2,MYLK,AFF4,HDAC4
FOSTER_KDM1A_TARGETS_UP	0.06	COPZ2,SLC16A9,THY1,PDLIM4
FULCHER_INFLAMMATORY_RESPONSE_LECTIN_VS_LPS_UP	0.07	PDPN,PDLIM4,DENND1B
GOBERT_OLIGODENDROCYTE_DIFFERENTIATION_UP	0.00	UBE2C,PLAGL1,CAND2,CACNG4
GOBP_CELL_CYCLE	0.05	UBE2C,BRCA1,PLAGL1,POU4F1,CASP2,SH3GLB1,TRIM71,OBSL1,CDH13,GATA3,SFRP1,FGFR2
GOBP_CELL_CYCLE_PROCESS	0.06	UBE2C,BRCA1,PLAGL1,POU4F1,CASP2,SH3GLB1,TRIM71,OBSL1,SFRP1
GOBP_CELL_PROJECTION_ASSEMBLY	0.10	NEFH,NEURL1,PIK3R1,MTSS1,SNX10,PODXL,MYLK,HDAC4,SCIN
GOBP_CELLULAR_AMIDE_METABOLIC_PROCESS	0.13	TRIM71,PTK2B,CEBPA,ABCD1,TAPBP,SPON1,ABCA7,PCSK6,GSTM3,CERS2,CPD,DMD,ANPEP,EIF4E3,NEURL1
GOBP_CELLULAR_AMINO_ACID_METABOLIC_PROCESS	0.05	GAD1,GFPT2
GOBP_CELLULAR_MACROMOLECULE_CATABOLIC_PROCESS	0.01	TRIM71,TIRAP,MYD88,PTK2B,CEBPA,DAB2IP,WNT1,PCSK9,LRP2,SHH,PKD1,RNASET2,UBE2C,CTSB,TOLLIP,CTSF,TBX21
GOBP_CELLULAR_PROTEIN_CATABOLIC_PROCESS	0.05	TRIM71,PTK2B,CEBPA,DAB2IP,WNT1,PCSK9,LRP2,SHH,PKD1,UBE2C,CTSB,TOLLIP,CTSF,TBX21
GOBP_CELLULAR_RESPONSE_TO_DNA_DAMAGE_STIMULUS	0.01	BRCA1,PLAGL1,CASP2,TWIST1
GOBP_CELLULAR_RESPONSE_TO_HORMONE_STIMULUS	0.19	PCSK9,ICAM1,CTSB,LEF1,HDAC4,GDF15,RAB15,TRH,PIK3R1,ESRRG,KIT,ADCY9,ADCY1,HEYL,SLC5A5,IRS2,KL,IGFBP2,SFRP1,FOXC2,BRCA1,ISL1,PAX8,GHSR,WNT1,SLIT2,MYOD1,INHBB
GOBP_CHROMOSOME_ORGANIZATION	0.07	UBE2C,BRCA1,LEF1,ISL1,GATA3,TWIST1
GOBP_CHROMOSOME_SEGREGATION	0.05	UBE2C,BRCA1
GOBP_DNA_REPLICATION	0.05	BRCA1,GDF2
GOBP_EMBRYONIC_SKELETAL_SYSTEM_DEVELOPMENT	0.05	FOXC2,MDFI,COL1A1,FGFR2,TWIST1
GOBP_ENDOMEMBRANE_SYSTEM_ORGANIZATION	0.01	ABCD1,SNX10,MYO18A,SH3GLB1,ABCA7,PLSCR3,ATP8B3,OBSL1,FAM174B,MTSS1,CXCR4,ATL3
GOBP_EPITHELIAL_CELL_DIFFERENTIATION	0.08	PAX8,CLDN3,HNF1B,HOXA5,TOLLIP,MAF,COL18A1,CITED1,PCSK6,SPINT2,MYD88,CXCR4,KDM6B,MTSS1,PODXL,GSTM3,SALL1
GOBP_ESTABLISHMENT_OF_PROTEIN_LOCALIZATION	0.05	LRP2,SHH,PKD1,IRS2,IL10RA,DENND1B,SFRP1,ADRA2C,SLC25A4,PARD6A,RAB4A,SMAD2,SNX10,DPP4,HNF1B,SPIRE1,CACNA1D,MAFA,RAB15,CBLN1,GHSR,FKBP1B,PTPRN2,MYO18A,PIK3R1,CACNG4,CEMIP,SH3GLB1
GOBP_ESTABLISHMENT_OF_PROTEIN_LOCALIZATION_TO_ORGANELLE	0.14	SHH,IL10RA,PIK3R1,CACNG4,SH3GLB1
GOBP_FEMALE_GAMETE_GENERATION	0.18	SPIRE1,BNC1,ZP3,IHH,PTK2B,INHBB
GOBP_HOMOPHILIC_CELL_ADHESION_VIA_PLASMA_MEMBRANE_ADHESION_MOLECULES	0.02	DSCAML1,OBSL1,PCDHA1,CDH8,PCDH8,CDH23
GOBP_IN_UTERO_EMBRYONIC_DEVELOPMENT	0.18	ZP3,CITED1,GATA3,SMAD2,IHH,TWIST1,FGFR2,PKD1,SPINT2,ARNT2,PRDM14,MDFI,BCOR,HS3ST6,CEBPA,LEF1,ADCY9
GOBP_INORGANIC_ANION_TRANSMEMBRANE_TRANSPORT	0.14	SLC5A5
GOBP_INTRACELLULAR_PROTEIN_TRANSPORT	0.15	SHH,PKD1,SNX10,PIK3R1,CEMIP,SH3GLB1
GOBP_LAMELLIPODIUM_ORGANIZATION	0.22	ABLIM3,HDAC4,PDPN,SLIT2,CDH13
GOBP_LIMBIC_SYSTEM_DEVELOPMENT	0.04	NKX2-6,FGF13,LEF1,SOX3,ETS1,ANXA3,FGFR2
GOBP_MACROMOLECULE_CATABOLIC_PROCESS	0.01	TRIM71,TIRAP,MYD88,PTK2B,CEBPA,DAB2IP,WNT1,PCSK9,LRP2,SHH,PKD1,RNASET2,GPC4,UBE2C,CTSB,TOLLIP,CTSF,TBX21,CEMIP,SH3GLB1,SDC1,FUCA1
GOBP_MICROTUBULE_CYTOSKELETON_ORGANIZATION	0.08	PARD6A,PHLDB1,SPIRE1,PKD1,NEFH,NEURL1
GOBP_NEGATIVE_REGULATION_OF_CELL_CYCLE	0.04	BRCA1,PLAGL1,POU4F1,CASP2,GATA3
GOBP_NEGATIVE_REGULATION_OF_CELLULAR_CATABOLIC_PROCESS	0.11	TIRAP,MYD88,DAB2IP,WNT1,SHH,IL10RA
GOBP_PROTEIN_TARGETING	0.15	CEMIP,SH3GLB1
GOBP_REGULATION_OF_CATABOLIC_PROCESS	0.05	TRIM71,TIRAP,MYD88,PTK2B,CEBPA,DAB2IP,WNT1,PCSK9,LRP2,SHH,PKD1,TP53INP1,ABCD1,IRS2,IL10RA,SH3GLB1
GOBP_REGULATION_OF_CELLULAR_CATABOLIC_PROCESS	0.01	TRIM71,TIRAP,MYD88,PTK2B,CEBPA,DAB2IP,WNT1,PCSK9,LRP2,SHH,PKD1,TP53INP1,ABCD1,IRS2,IL10RA,SH3GLB1
GOBP_REGULATION_OF_CELLULAR_PROTEIN_CATABOLIC_PROCESS	0.09	PTK2B,CEBPA,DAB2IP,WNT1,PCSK9,LRP2,SHH,PKD1
GOBP_REGULATION_OF_CHROMOSOME_ORGANIZATION	0.04	UBE2C,BRCA1,ISL1,GATA3
GOBP_REGULATION_OF_STEM_CELL_DIFFERENTIATION	0.03	LTBP3,GATA3,TACSTD2
GOBP_RESPONSE_TO_KETONE	0.06	SFRP1,SLIT2,ICAM1,TRH
GOBP_RHYTHMIC_PROCESS	0.03	CASP2,ID4,SLIT2,ETS1,TWIST1,BHLHE40
GOBP_RNA_CATABOLIC_PROCESS	0.14	TRIM71,TIRAP,MYD88,RNASET2
GOBP_SIGNAL_TRANSDUCTION_BY_P53_CLASS_MEDIATOR	0.03	BRCA1,PLAGL1,POU4F1,CASP2,TWIST1
GOBP_SKELETAL_MUSCLE_ORGAN_DEVELOPMENT	0.14	HEYL,NEURL1,PITX1,HDAC4
GOBP_SMALL_GTPASE_MEDIATED_SIGNAL_TRANSDUCTION	0.10	RAB15,RAB4A,CELSR1,ARHGEF3
GOBP_STEM_CELL_DIFFERENTIATION	0.03	FOXC2,LTBP3,KIT,ISL1,GATA3,SFRP1,FGFR2,TACSTD2,TWIST1
GOBP_TUBE_MORPHOGENESIS	0.19	CELSR1,HLX,ETS1,TACSTD2,CITED1,GATA3,SMAD2,IHH,TWIST1,FGFR2,PKD1,SPINT2,CXCR4,LEF1,SFRP1,FOXC2,BRCA1,ISL1,PAX8,GHSR,WNT1,MYLK,SLIT2,CTHRC1,MTSS1,COL18A1,NPNT,NRCAM,IRX1,IRX2,PPP1R16B,DAB2IP,HOXA5,THY1,RSPO2,ANXA3,SALL1,SEMA6A,TRIM71,LRP2,GDF2,TBX21,PDPN,PODXL,CDH13,ANPEP,PTK2B
GOMF_CALCIUM_ION_BINDING	0.19	PCDHA1,CDH8,PCDH8,CDH23,SHH,PLSCR3,MEGF6,DUOX1,PKDREJ,MAN1C1,SLIT1
GOMF_CYTOKINE_RECEPTOR_BINDING	0.11	TRIP6,TOLLIP,MYD88,TLR5,GATA3,SMAD2,SMAD6,PIK3R1,CXCL12,PXDN,DAB2IP
GOZGIT_ESR1_TARGETS_DN	0.00	CEMIP,DENND1B,TACSTD2,GATA3,TWIST1,FGFR2,SUSD4,CXCR4,ATRNL1,GAD1,SECTM1,FGF13,GDF15,ADCY9,ADCY1,CXCL12,PCSK6,CTSF,PXDN,CTHRC1,MTSS1,COL18A1,NPNT,NRCAM,DUSP8,CACNG4,SOX3,SRRM2,INPP4B,TCEAL3,GPC4,FAM169A,FAM189A2,CLDN3
GRAESSMANN_RESPONSE_TO_MC_AND_DOXORUBICIN_DN	0.03	MDFI,ZIK1
GREGORY_SYNTHETIC_LETHAL_WITH_IMATINIB	0.00	CTSB,CAMK2B,ZP3,SNX10,CLDN3,CXCR4
HALLMARK_EPITHELIAL_MESENCHYMAL_TRANSITION	0.00	FBLN2,PDLIM4,IGFBP2,SFRP1,FOXC2,MYLK,SLIT2,FUCA1,CXCL12,APLP1,CADM1,FBLN5,ANPEP,SDC1,THY1,COL1A1,CTHRC1
HALLMARK_TNFA_SIGNALING_VIA_NFKB	0.03	BHLHE40,GFPT2
HALLMARK_UV_RESPONSE_DN	0.00	INPP4B,FBLN5,KIT,COL1A1,ADORA2B,BHLHE40
HAMAI_APOPTOSIS_VIA_TRAIL_UP	0.02	FGF13,CTHRC1,SNX10,DPP4,SCML1,ESRRG,FBLN5,PODXL,BRCA1
HAN_SATB1_TARGETS_DN	0.00	BHLHE40,CTSB,SPINT2,LEF1,GAD1,SECTM1,ID4,FGF13,SLC16A5,FAM174B,TMEM101,MYO18A,ABCD1,SMAD6,CCNE1,FUCA1
HAN_SATB1_TARGETS_UP	0.00	PXDN,BHLHE40
HATADA_METHYLATED_IN_LUNG_CANCER_UP	0.20	IRF4,TGFB1I1,COL1A1,GFPT2,SLIT2,CDH13,ISL1,GATA3,JPH1,CXCL12,PENK,SECTM1,KIT,TRIP6,RSPO2,COPZ2,BNC1,BCOR,SLC22A3,TWIST1,DUOX1,TMEM101,HLX
HELLER_HDAC_TARGETS_SILENCED_BY_METHYLATION_DN	0.18	CERS2,COPZ2,BHLHE40,GDF15,RAB15,PITX1,CADM1,GALNT14,PXDN,PPP1R16B
HOLLMANN_APOPTOSIS_VIA_CD40_DN	0.04	TRIP6,FAM174B
HORIUCHI_WTAP_TARGETS_DN	0.19	ATL3,UBE2C,TMEM97,SMAD2,CXCR4
JIANG_HYPOXIA_NORMAL	0.19	SNX10,CPD,CKB,FAM189A2,DPP4,MYOD1,CD9
JINESH_BLEBBISHIELD_TO_IMMUNE_CELL_FUSION_PBSHMS_UP	0.01	PLSCR3,INPP4B,ANXA3
JINESH_BLEBBISHIELD_VS_LIVE_CONTROL_DN	0.05	CTSB,SMAD6,PDPN,PODXL,LIPG,IRAK2,KIT
JOHNSTONE_PARVB_TARGETS_3_DN	0.06	ATL3,TMEM97,ZIC2,CASP2
JOHNSTONE_PARVB_TARGETS_3_UP	0.19	CELSR1,CPD,TAPBP,AHNAK2,TACSTD2,BHLHE40,CTSB,ARNT2,RNASET2,COL18A1,LTBP3,LIPG,IRAK2,CD9
KATSANOU_ELAVL1_TARGETS_UP	0.10	CXCL12,HOXA5,ADAMTS5,IGFBP2,OLFML2B,GDF15
KEGG_NEUROTROPHIN_SIGNALING_PATHWAY	0.07	IRAK2,IRS2,CAMK2B
KIM_ALL_DISORDERS_OLIGODENDROCYTE_NUMBER_CORR_UP	0.11	CD9,SLC25A4,AHNAK2,CAMK2B,SPINT2,THY1,NEFH,ATRNL1,GAD1,GNAS,UBA1,NDN,ARNT2,APLP1,NCALD,FKBP1B,PTPRN2,CKB
KIM_WT1_TARGETS_DN	0.05	PLAGL1,ITGA4,COL1A1
KIM_WT1_TARGETS_UP	0.00	LEF1,ETS1,PDLIM4,BHLHE40,GFPT2
KOINUMA_TARGETS_OF_SMAD2_OR_SMAD3	0.01	GAD1,LTBP3,BNC1,GATA3,MDFI,ETS1,ANXA3,PRRG4,DENND1B
KOYAMA_SEMA3B_TARGETS_DN	0.07	ADORA2B,ZP3,GSTM3,CELSR1,HLX,IMPA2,RAB4A,NEFH,ATP8B3,FBLN2,ABCD1,SMAD6,HDAC4,NEURL1
KOYAMA_SEMA3B_TARGETS_UP	0.18	SUSD4,CEBPA,LEF1,GDF15,PITX1,PPL
KRAS.DF.V1_UP	0.00	LTBP3,FKBP1B,INPP4B,PDPN,PXDN,ANPEP,GFPT2
KRIEG_HYPOXIA_NOT_VIA_KDM3A	0.04	SDC1,PLAGL1,ETS1,ANXA3,CTHRC1,CADM1,BHLHE40,DAB2IP,IRS2,RNASET2,BACH1,SEMA6A,TES,HNF1B,SPIRE1
KRIGE_RESPONSE_TO_TOSEDOSTAT_6HR_UP	0.14	PTK2B,PKD1,DENND1B,FUT4,CELSR1,ZBTB46,ETS1,KDM6B,SEL1L3,ANXA3,TES,SH3GLB1,ITM2B
LEE_BMP2_TARGETS_UP	0.07	ITM2B,TGFB1I1,ARNT2,HDAC11,FUCA1,CXCL12,CTSF,FBLN5,NCALD,COL18A1,NPNT,TP53INP1,PHLDB1,CKB,FAM189A2,DPP4,PDPN,CDH13,ANPEP,PTK2B,INHBB,CLDN3,SPON1,PTGER3,LIPG,MAF,TAPBP,SPINT2,PIK3R1
LEI_MYB_TARGETS	0.00	UBE2C,TRIP6,GATA3,SFRP1,ANXA3,BHLHE40
LI_WILMS_TUMOR_VS_FETAL_KIDNEY_1_DN	0.03	BRCA1,CADM1
LI_WILMS_TUMOR_VS_FETAL_KIDNEY_1_UP	0.13	CDKN1C,ANXA3,CLDN3,IMPA2,MAF,ITM2B,FUCA1,PODXL,MYLK
LIM_MAMMARY_STEM_CELL_DN	0.06	TFAP2A,SLC16A5,TIRAP,TLR5,SUSD4,HDAC11,CLDN3,PPL,CRB3,SNX10,PODXL,FGF13,TMPRSS2
LIM_MAMMARY_STEM_CELL_UP	0.04	CDH13,NDN,THY1,BNC1,SLIT2,ETS1,TGFB1I1,PDLIM4,CADM1
LINDGREN_BLADDER_CANCER_CLUSTER_1_DN	0.14	CEBPA,UBE2C,COL18A1,FBLN2,BRCA1,CCNE1,TMEM97,MYLK,HEYL,PCSK6,CISH,CERS2
LINDGREN_BLADDER_CANCER_CLUSTER_3_UP	0.09	UBE2C,IMPA2,BRCA1,CCNE1,TMEM97,CPD
LIU_PROSTATE_CANCER_DN	0.00	SDC1,PLAGL1,SH3GLB1,TRIP6,FBLN5,KIT,GATA3,WFDC2,FGFR2,TGFB1I1,CTSB,PDLIM4
LU_EZH2_TARGETS_DN	0.05	CASP2,GAD1,SCML1,ZNF280D,SLC16A9,ETS1,FAM169A
LU_EZH2_TARGETS_UP	0.08	TRIP6,TES,LY6H,ALKBH2,CYB561D2,MAFA,MATK,KLHDC9,DLK2,ZP3,AHNAK2,PITX1,PARD6A
MARSON_BOUND_BY_FOXP3_STIMULATED	0.10	TOLLIP,DENND1B,BACH1,PRRG4,TES,ITM2B,BRCA1,ATL3,CISH,CERS2,CPD,KCNA3,PTPRJ,ZNF280D,SRRM2
MARSON_BOUND_BY_FOXP3_UNSTIMULATED	0.19	TES,LY6H,EIF4E3,CPD,ITM2B,ETS1,CERS2,DENND1B,IL10RA,NKX2-6,UNC5A,ABCA7,ZNF280D,KCNA3,CISH,PTPRJ,FKBP1B,GRM6,IRF4,PRRG4,GATA3,TP53INP1
MARTENS_TRETINOIN_RESPONSE_UP	0.09	CDKN1C,GDF2,ICAM1,PCDHA1,IRX2,CBLN1,PKDREJ,APLP1,COL20A1,CDH23,IHH,IL10RA,TRH,PCDH8,MYOD1,GRM6,LY6H,ADRA2C,UNC5A,TMPRSS2,CHRNA4,PARD6A,CLDN3,INHBB,LFNG,PCSK9,HS3ST6,GDF15,PDLIM4,COL1A1,GFPT2,PXDN,TACSTD2,NKX2-6,IRX1
MARTORIATI_MDM4_TARGETS_FETAL_LIVER_DN	0.07	PLAGL1,SH3GLB1,BNC1,ETS1,COL1A1,FGFR2
MCBRYAN_PUBERTAL_BREAST_3_4WK_UP	0.14	SDC1,WFDC2,TMPRSS2,TACSTD2,CITED1,GATA3,ID4,FGF13,HDAC11,KIT,IGFBP2,SFRP1,IRX2,INHBB,CLDN3,LIPG
MCBRYAN_PUBERTAL_BREAST_4_5WK_UP	0.03	TACSTD2,PDLIM4,ARHGEF3,HDAC11,IGFBP2,SFRP1,IRX1,IRX2,ADAMTS5,SCIN,INHBB,CLDN3,SPON1,CD9
MEBARKI_HCC_PROGENITOR_FZD8CRD_DN	0.06	MATK,DPP4,CRB3,CISH
MEBARKI_HCC_PROGENITOR_FZD8CRD_UP	0.00	BRCA1,GAD1,HLX,ANXA3,PXDN,AK5,JPH1,ADORA2B
MIKKELSEN_MEF_HCP_WITH_H3K27ME3	0.02	SLC5A5,SHH,KL,TBX21,SLIT1,GHSR,SLC22A3,HRK,IHH,IL10RA,TRH,PCDH8,MYOD1,PAX8,LY6H,ADRA2C,UNC5A,TMPRSS2,CHRNA4,DSCAML1,PPP1R16B,PRDM14,CDH8,ATP8B3,CELSR1,CRB3
MIYAGAWA_TARGETS_OF_EWSR1_ETS_FUSIONS_DN	0.01	INPP4B,PDLIM4,AK5,DENND1B,GFPT2
NAKAMURA_TUMOR_ZONE_PERIPHERAL_VS_CENTRAL_DN	0.11	RAB4A,CEMIP,MEGF6,AHNAK2,ARNT2,CHST2,TAPBP,ITM2B,BACH1,SEMA6A,KLF11,PCSK6,CPD
NAKAMURA_TUMOR_ZONE_PERIPHERAL_VS_CENTRAL_UP	0.02	FGF13,ETS1,ANXA3
NIKOLSKY_BREAST_CANCER_20Q12_Q13_AMPLICON	0.18	ZBTB46,CHRNA4,COL20A1,GNAS
NUYTTEN_EZH2_TARGETS_UP	0.03	PLAGL1,SLIT2,SECTM1,CTSB,ANPEP,DENND1B,BHLHE40,GFPT2
NUYTTEN_NIPP1_TARGETS_DN	0.02	CEMIP,ADORA2B,SNX10,TMEM97,CDKN1C,PCSK9,SLC16A9,KLF11,IMPA2,RAB4A,SLC25A4,SPINT2,FUT4,CKB,ANPEP,SCIN,INHBB,CTHRC1,ANXA3,SDC1
NUYTTEN_NIPP1_TARGETS_UP	0.05	GAD1,FGF13,ISL1,AK5
ONDER_CDH1_TARGETS_2_DN	0.06	SDC1,INPP4B,PDPN,DMD,CAMK2B,SFRP1,ANXA3,FGFR2,FAM169A,TACSTD2,PRRG4,SEL1L3,CADM1
ONDER_CDH1_TARGETS_2_UP	0.00	THY1,FBLN5,COL1A1,ANPEP,TWIST1,ABLIM3
ONKEN_UVEAL_MELANOMA_UP	0.14	CTSB,CELSR1,ADCY9,FGF13,ADCY1,TAPBP,NEK3,CITED1,MAN1C1,COL18A1,SEL1L3,CADM1,AHNAK2,GDF15,INPP4B,FAM174B,MTSS1,CXCR4,CERS2
P53_DN.V1_UP	0.07	CEMIP,ADORA2B,FBLN2,TACSTD2,SPINT2,SMAD6,SLIT2,PITX1,PPL,CAND2,PODXL,CDH13,INHBB,CLDN3,CD9
PASINI_SUZ12_TARGETS_DN	0.00	SDC1,ETS1,ANXA3,PXDN,COL1A1,TGFB1I1,BHLHE40
PEDERSEN_METASTASIS_BY_ERBB2_ISOFORM_4	0.05	SOX3,PTGER3,ADORA2B
PEREZ_TP53_AND_TP63_TARGETS	0.11	CDKN1C,CKB,PTPRJ,ADCY1,MAF,COL18A1,CITED1,CHST2,BCOR,SMAD6
PEREZ_TP53_TARGETS	0.01	CDKN1C,CKB,TP53INP1,NPNT,CYB561D2,ABCA7,GPC4,HOXA5,TOLLIP,GNAS,PTPRJ,CEMIP,MEGF6,AHNAK2,ARNT2,ADCY1,MAF,COL18A1,CITED1,CEBPA,CHST2,BCOR,SMAD6,ABCD1,HS3ST6,ADAMTS5,DAB2IP,FUT4
PETROVA_ENDOTHELIUM_LYMPHATIC_VS_BLOOD_DN	0.01	ANXA3,TACSTD2,PDLIM4,ANPEP
PHONG_TNF_RESPONSE_NOT_VIA_P38	0.03	INPP4B,MDFI,ETS1,PDLIM4,CADM1,BHLHE40,GFPT2,ABLIM3
PICCALUGA_ANGIOIMMUNOBLASTIC_LYMPHOMA_UP	0.07	PDPN,THY1,COL1A1,CTHRC1
PLASARI_TGFB1_SIGNALING_VIA_NFIC_1HR_DN	0.11	CDKN1C,CTSF,CPD,PIK3R1
PTEN_DN.V2_UP	0.06	SECTM1,ANXA3
PUJANA_BRCA2_PCC_NETWORK	0.00	UBE2C,BRCA1,CASP2,LEF1,GATA3,ITGA4
REACTOME_CELL_CELL_JUNCTION_ORGANIZATION	0.20	PARD6A,CADM1,CRB3,CDH13,CLDN3
REACTOME_CELL_CYCLE	0.13	UBE2C,CDKN1C,BRCA1,CCNE1
REACTOME_NETRIN_1_SIGNALING	0.17	DSCAML1,UNC5A,SLIT1,ABLIM3,SLIT2
REACTOME_RHO_GTPASE_CYCLE	0.07	CKB,ARHGEF3,CPD,PIK3R1
REACTOME_RNA_POLYMERASE_II_TRANSCRIPTION	0.19	UBE2C,TFAP2A,COL1A1,CITED1,GATA3,SMAD2,IHH,TWIST1,LEF1,GAD1,SMAD6,CCNE1,ZIK1,ITGA4,AFF4,CASP2,CAMK2B,HDAC11,HDAC4,ESRRG,KIT,BRCA1,PLAGL1,POU4F1,TP53INP1
REACTOME_SIGNALING_BY_NOTCH	0.20	HDAC11,HDAC4,LFNG,NEURL1,HEYL
REACTOME_SIGNALING_BY_RHO_GTPASES_MIRO_GTPASES_AND_RHOBTB3	0.07	CCNE1,CKB,ARHGEF3,CPD,PIK3R1
REACTOME_TRANSCRIPTIONAL_REGULATION_BY_TP53	0.02	BRCA1,PLAGL1,POU4F1,CASP2
REN_ALVEOLAR_RHABDOMYOSARCOMA_DN	0.00	PLSCR3,COPZ2,FBLN5,COL1A1,TGFB1I1,CTSB,TWIST1
RHEIN_ALL_GLUCOCORTICOID_THERAPY_DN	0.03	PXDN,BHLHE40
RIEGE_DELTANP63_DIRECT_TARGETS_UP	0.00	BRCA1,SDC1
RODRIGUES_THYROID_CARCINOMA_POORLY_DIFFERENTIATED_DN	0.09	PAX8,HDAC11,ARHGEF3,CXCL12,LIPG,SRRM2,GNAS,MAF,PODXL,RNASET2,MYLK,AFF4,ZBTB46,EIF4E3
RODRIGUES_THYROID_CARCINOMA_POORLY_DIFFERENTIATED_UP	0.09	UBE2C,AFF4,SPIRE1,BRCA1,CCNE1,ATL3,TMEM97
RODWELL_AGING_KIDNEY_NO_BLOOD_UP	0.02	ATL3,PXDN,COL1A1,CTHRC1,WFDC2
RODWELL_AGING_KIDNEY_UP	0.00	IRAK2,PXDN,COL1A1,CTHRC1,WFDC2,SEL1L3
SCHUETZ_BREAST_CANCER_DUCTAL_INVASIVE_UP	0.11	CEMIP,COL1A1,OLFML2B,NDN,COPZ2,FBLN2,AHNAK2,TGFB1I1,TWIST1,SPON1
SENESE_HDAC2_TARGETS_DN	0.03	COL1A1
SHEDDEN_LUNG_CANCER_POOR_SURVIVAL_A6	0.01	UBE2C
SHETH_LIVER_CANCER_VS_TXNIP_LOSS_PAM1	0.02	TCEAL3,SECTM1
SMIRNOV_RESPONSE_TO_IR_6HR_UP	0.14	ADCY1,GDF15,FAM169A,ZP3,SDC1,ITM2B,FUCA1,PODXL
STEIN_ESRRA_TARGETS_UP	0.08	CKB,MATK,ADCY1,GDF15,SLC25A4,IMPA2,RNASET2
SWEET_KRAS_TARGETS_UP	0.00	INPP4B,COL1A1,CADM1,BHLHE40
TBK1.DF_UP	0.01	FKBP1B,ISL1,PXDN,ANPEP
TIEN_INTESTINE_PROBIOTICS_24HR_UP	0.04	CADM1,SPON1,SLC25A4,IMPA2
VECCHI_GASTRIC_CANCER_EARLY_UP	0.18	NEK3,TFAP2A,JPH1,ZIC2,CEMIP,ADORA2B,TACSTD2,GDF15,CLDN3,CD9
WAMUNYOKOLI_OVARIAN_CANCER_LMP_DN	0.05	PLSCR3,NDN,FGF13,TCEAL3,SLIT2
WANG_CISPLATIN_RESPONSE_AND_XPC_DN	0.06	BNC1,HLX
WANG_RESPONSE_TO_GSK3_INHIBITOR_SB216763_DN	0.02	BRCA1,ITGA4,SEL1L3
WANG_SMARCE1_TARGETS_DN	0.01	PLAGL1,POU4F1,SCML1,INPP4B,CAND2,TWIST1
WONG_ADULT_TISSUE_STEM_MODULE	0.00	SDC1,SH3GLB1,LTBP3,CAND2,NDN,DMD,CAMK2B,KIT,GATA3,SFRP1,PTGER3,HLX,PXDN,COL1A1,CADM1,BHLHE40
WU_CELL_MIGRATION	0.06	PLAGL1,GATA3,TACSTD2
YAGI_AML_WITH_T_8_21_TRANSLOCATION	0.14	RAB4A,ITM2B,CITED1,TRH,PIK3R1,KIT,PLAGL1,POU4F1,SH3GLB1,ADRA2C,SCML1,UBA1,CTSF,FBLN5,NCALD,PXDN
YAUCH_HEDGEHOG_SIGNALING_PARACRINE_UP	0.19	SLC25A4,PENK,SFRP1,SPON1,PTGER3
ZHANG_BREAST_CANCER_PROGENITORS_DN	0.20	GFPT2,TIRAP,EIF4E3,CPD,TAPBP,COL1A1,TACSTD2,HDAC11,PPL
ZWANG_CLASS_3_TRANSIENTLY_INDUCED_BY_EGF	0.03	ETS1,TACSTD2,BHLHE40
ZWANG_TRANSIENTLY_UP_BY_2ND_EGF_PULSE_ONLY	0.18	DSCAML1,IRF4,TGFB1I1,MDFI,PPP1R16B,WFDC2,FOXC2,IRAK2,CAND2,PRDM14,ZIK1,CDH8,SOX3,MEGF6,TCEAL3,LEF1,IHH,PDLIM4,CDH23

## Sheet: S Table 8
Suppelemtnary Table 8: Dependency scores of common leading-edge genes
Genes	ARID1Amt	ARID1Awt
ABCA7	0.02	0.05
ABCD1	-0.17	-0.26
ABLIM3	-0.03	0.02
ADAMTS5	0.08	0.02
ADCY1	-0.16	-0.01
ADCY9	0.08	-0.03
ADRA2C	-0.03	-0.06
AFF4	-0.08	-0.01
AHNAK2	0.03	0.02
ALKBH2	0.01	0.08
ANPEP	0.10	0.08
ANXA3	0.06	0.00
APLP1	0.09	-0.05
ARHGEF3	0.02	-0.03
ARNT2	-0.21	-0.04
ATL3	-0.17	-0.01
ATP8B3	-0.02	-0.15
ATRNL1	0.05	0.15
BACH1	-0.09	-0.08
BCOR	-0.21	0.00
BNC1	0.02	0.11
CACNA1D	-0.10	0.03
CAMK2B	-0.15	-0.07
CAND2	0.08	-0.12
CBLN1	0.12	0.17
CCNE1	-0.71	-0.48
CD9	0.00	-0.10
CDH13	0.14	0.04
CDH23	-0.03	0.03
CDH8	0.02	0.18
CDKN1C	0.07	0.03
CEBPA	-0.17	-0.20
CELSR1	0.00	0.06
CEMIP	-0.45	-0.25
CERS2	-0.11	0.04
CHST2	0.02	-0.11
CISH	0.04	-0.05
CITED1	0.01	0.00
CKB	-0.22	0.01
CLDN3	0.00	-0.03
COL18A1	-0.17	0.04
COL1A1	-0.10	-0.12
COL20A1	0.13	-0.09
CPD	0.17	0.03
CRB3	0.32	0.08
CTHRC1	-0.13	-0.10
CTSB	-0.05	-0.01
CTSF	-0.13	-0.15
CXCL12	-0.06	0.02
CXCR4	-0.06	-0.02
CYB561D2	0.04	0.16
DAB2IP	0.15	0.15
DENND1B	-0.04	-0.08
DLK2	-0.03	0.06
DMD	0.08	0.03
DPP4	0.07	-0.01
DSCAML1	0.10	0.07
DUOX1	0.12	0.04
DUSP8	-0.11	-0.10
EIF4E3	-0.22	-0.75
ESRRG	-0.17	-0.24
ETS1	0.05	0.16
FAM189A2	-0.03	-0.09
FBLN2	-0.11	-0.18
FBLN5	-0.15	-0.01
FGF13	0.16	0.21
FGFR2	-0.02	0.04
FOXC2	0.00	-0.19
FUCA1	0.06	-0.14
FUT4	0.05	0.12
GAD1	0.03	-0.04
GALNT14	-0.08	-0.02
GATA3	-0.08	-0.20
GDF15	0.08	-0.06
GDF2	-0.06	0.03
GFPT2	-0.04	0.06
GNAS	-0.22	-0.12
GPC4	0.05	0.22
GRM6	-0.12	0.02
GSTM3	-0.09	0.00
HDAC11	0.07	0.00
HDAC4	-0.02	-0.01
HEYL	-0.06	-0.02
HLX	-0.16	0.00
HNF1B	-0.62	-0.76
HOXA5	0.03	0.02
HRK	0.00	0.08
HS3ST6	-0.14	-0.08
ICAM1	0.22	-0.15
IGFBP2	-0.19	-0.14
IL10RA	-0.05	0.02
IMPA2	0.03	0.15
INHBB	0.03	-0.08
IRAK2	0.14	-0.10
IRF4	-0.06	-0.13
IRX1	0.02	0.03
IRX2	0.08	0.01
ISL1	0.00	0.02
ITGA4	0.01	-0.08
ITM2B	-0.30	-0.31
JPH1	-0.14	-0.09
KCNA3	0.00	-0.08
KIT	-0.02	0.02
KL	-0.26	-0.15
KLF11	-0.02	-0.07
KLHDC9	0.00	-0.01
LEF1	-0.11	-0.01
LFNG	-0.04	0.05
LIPG	0.00	-0.06
LRP2	-0.03	-0.12
LTBP3	0.05	-0.09
LY6H	0.09	0.06
MAF	-0.06	0.01
MAFA	0.04	-0.05
MAN1C1	-0.38	-0.31
MANEAL	-0.05	-0.13
MATK	-0.16	-0.08
MDFI	0.07	0.03
MEGF6	-0.28	-0.35
MTSS1	0.09	0.02
MYD88	-0.17	0.01
MYLK	-0.26	-0.08
MYO18A	-0.25	-0.17
MYOD1	0.03	-0.04
NCALD	-0.19	-0.04
NDN	-0.09	-0.03
NEFH	0.05	-0.04
NEK3	0.08	0.02
NEURL1	-0.09	-0.06
NPNT	-0.07	-0.02
NRCAM	0.01	-0.11
OBSL1	-0.10	-0.18
OLFML2B	0.02	0.04
PARD6A	-0.15	0.19
PAX8	-0.48	-0.17
PCDH8	0.18	0.12
PCDHA1	-0.05	-0.09
PCSK9	-0.02	-0.07
PDLIM4	0.08	-0.08
PDPN	0.08	-0.07
PHLDB1	0.16	0.11
PIK3R1	-0.20	0.05
PITX1	-0.08	-0.08
PKD1	0.14	-0.05
PKDREJ	0.07	-0.07
PLAGL1	-0.10	-0.03
PLSCR3	-0.07	-0.03
PODXL	0.13	0.06
PPL	-0.02	0.03
PPP1R16B	-0.05	0.01
PRDM14	0.03	-0.04
PTK2B	0.06	-0.04
PTPRJ	0.13	-0.05
PTPRN2	0.11	-0.09
PXDN	0.08	0.05
RAB15	-0.02	0.04
RAB4A	0.14	-0.09
RNASET2	-0.04	0.11
SALL1	0.06	-0.05
SCIN	0.31	0.05
SCML1	-0.05	-0.03
SECTM1	0.06	0.04
SEMA6A	0.03	0.05
SFRP1	-0.14	-0.30
SHH	-0.05	0.04
SLC16A5	0.10	0.16
SLC22A3	0.06	0.02
SLC25A4	0.12	0.13
SLC5A5	0.07	0.07
SLIT1	0.00	0.06
SLIT2	0.01	-0.05
SMAD2	-0.06	-0.02
SMAD6	-0.22	-0.13
SNX10	0.17	-0.18
SOX3	-0.05	0.01
SPINT2	-0.13	-0.19
SPIRE1	-0.42	-0.43
SRRM2	-0.61	-0.68
TACSTD2	0.01	-0.05
TAPBP	-0.18	-0.36
TBX21	0.02	-0.06
TES	-0.19	0.00
TFAP2A	-0.26	-0.03
TGFB1I1	-0.02	0.02
THY1	0.12	-0.10
TIRAP	0.10	0.04
TLR5	0.05	-0.04
TMEM101	-0.01	-0.08
TMEM97	-0.14	0.16
TMPRSS2	-0.04	0.00
TOLLIP	-0.22	-0.07
TP53INP1	0.08	0.06
TRH	-0.13	-0.01
TRIM71	-0.09	-0.06
TRIP6	-0.32	-0.27
TWIST1	-0.18	-0.14
UBA1	-0.89	-1.34
UBE2C	-0.69	-0.81
WFDC2	-0.20	0.00
WNT1	-0.14	-0.25
ZIK1	-0.12	-0.01
ZNF280D	-0.20	0.09
ZP3	-0.05	0.05
ADORA2B	-0.17	-0.11
AK5	0.05	0.10
BHLHE40	-0.04	0.00
BRCA1	-0.54	-0.44
CACNG4	-0.01	-0.05
CADM1	-0.01	-0.06
CASP2	0.08	0.06
CHRNA4	0.02	-0.07
FAM169A	-0.07	0.00
FAM174B	-0.09	0.06
FKBP1B	-0.18	-0.01
GHSR	0.04	0.13
ID4	-0.11	-0.16
IHH	-0.19	0.01
INPP4B	0.18	0.06
IRS2	-0.21	-0.34
PENK	0.07	0.10
POU4F1	0.09	0.04
PRRG4	0.02	0.02
PTGER3	-0.08	-0.17
RSPO2	0.04	0.09
SDC1	-0.39	-0.27
SEL1L3	-0.03	-0.05
SH3GLB1	0.06	0.13
SLC16A9	0.07	0.20
ZBTB46	0.13	-0.20
ZIC2	-0.25	-0.14
PCSK6	0.11	0.01
COPZ2	-0.03	0.06
SPON1	0.09	-0.14
TCEAL3	-0.06	-0.38

## Sheet: S Table 9
	Supplementary Table 9: Information of the top altered genes and leading-edge genes of LU EZH2 TARGETS UP
	Genes	DM CGI	Name of DM CGI	Methylation log2FC (tumors)	Methylation log2FC (cell lines)	Methylation log2FC (OVCA429)	Methylation log2FC (ES2)	Consistent DM in tumor and cell lines	Expression log2FC( GEO,11 cell lines)	Expression log2FC( GEO,9 cell lines)	Expression log2FC( CCLE,12 cell lines)	Passed the in-silico validation	Location in venn plot of leading-edge genes	Common leadeng-edge genes
				ARID1Amt vs ARID1Awt	ARID1Amt vs ARID1Awt	ARID1Ako vs ARID1Awt	ARID1Ako vs ARID1Awt		ARID1Amt vs ARID1Awt	ARID1Amt vs ARID1Awt	ARID1Amt vs ARID1Awt
Top altered genes	DLX5	Promoter CGI	chr7:96653467-96654199	0.582	-5014	-3327	-2357	No	3650	-0.546	3353	No	Expression logFC Spearman R (221)	No
	EBF3	Body CGI	chr10:131761169-131771696	-1039	-4321	-2904	-1415	Yes	2806	-0.835	0.255	No	Methylation logFC (142)	No
	FGF18	Promoter CGI	chr5:170845760-170848124		-3392	-3189		No	3195	-1731	0.417	No	Expression logFC Spearman R (221)	No
	HAS3	Promoter CGI	chr16:69139628-69141900	1382	-6436	-1089	-1534	No	3189	1722	1577	Yes	Expression logFC Spearman R (221)	No
	IGFBP6	Promoter CGI	chr12:53491572-53491955	1018	3278			Yes	-2346	0.054	0.782	No	Expression logFC Spearman R (221)	No
	LAYN	Body CGI	chr11:111410932-111412199		3651	2220	2001	No	-3174	0.000	-1011	Yes	Expression logFC Spearman R (221)	No
	PPP1R14A	Promoter CGI	chr19:38746638-38747379	-1593	-4444			Yes	2049	3863	2966	Yes	Expression logFC Spearman R (221)	No
	PPP2R2C	Body CGI	chr4:6472175-6474534		-3752	3596	2444	No	2319	-0.704	0.460	No	Expression logFC Spearman R (221)	No
	PXDN	Body CGI	chr2:1746833-1748971		4271	2029		No	-2166	0.220	-1339	No	Expression logFC Methylation logFC Spearman R (238)	Yes
	SPON1	Promoter CGI	chr11:13984066-13986349		-4779	1696	-1823	No	2721	-2439	-0.510	No	Expression logFC Methylation logFC Spearman R (238)	Yes
	TACSTD2	Promoter CGI	chr1:59042013-59043295	-1043	5036	4359		No	-2858	-0.700	-2144	Yes	Expression logFC Methylation logFC Spearman R (238)	Yes
	TMEM42	Body CGI	chr3:44902959-44903623		2903	2746		No	-2202	-4019	-0.498	Yes	Expression logFC (396)	No
	UNC5A	Body CGI	chr5:176304965-176305166		4643	1565		No	3611	2784	1220	Yes	Expression logFC Methylation logFC Spearman R (238)	Yes
	UQCRH	Promoter CGI	chr1:46767425-46769036	1410	3553			Yes	-3172	-2526	-0.193	Yes	Expression logFC Spearman R (221)	No
Leading-edge genes of LU EZH2 TARGETS UP	AHNAK2	Body CGI	chr14:105444319-105445225		-3984	-1534		No	2409	-0.031	1411	No	Expression logFC Methylation logFC Spearman R (238)	Yes
	ALKBH2	Alternative promoter CGI	chr12:109531107-109531359		-3869	3744	-2033	No	0.493	0.320	-0.195	No	Expression logFC Methylation logFC Spearman R (238)	Yes
	CLDN7	Promoter CGI	chr17:7164285-7166245	-0.809	3163	4281	1967	No	-0.410	1771	1080	No	Expression logFC Spearman R (221)	No
	CYB561D2	Promoter CGI	chr3:50387959-50388681		-2228	-2064		No	0.466	-0.068	0.172	No	Expression logFC Methylation logFC Spearman R (238)	Yes
	DLK2	Promoter CGI	chr6:43422368-43423705		-3491	-3088	-1141	No	0.438	0.075	-0.330	No	Expression logFC Methylation logFC Spearman R (238)	Yes
	FNBP1	Promoter CGI	chr9:132804279-132806003		-2939	-1076		No	0.135	-0.235	-0.300	No	Expression logFC Methylation logFC (336)	No
	KLHDC9	Promoter CGI	chr1:161068062-161068801		-2816	-1571	-1571	No	1137	-2947	-0.007	No	Expression logFC Methylation logFC Spearman R (238)	Yes
	LY6H	Alternative promoter CGI	chr8:144240761-144242113	0.830	3350	2367	-1695	No	0.426	0.151	-0.011	No	Expression logFC Methylation logFC Spearman R (238)	Yes
	MAFA	Promoter CGI	chr8:144510850-144513957	-0.655			-1513	Yes	0.264	0.230	-0.047	No	Expression logFC Methylation logFC Spearman R (238)	Yes
	MATK	Alternative promoter CGI	chr19:3785511-3786653	-1236	-4303	3573	-1391	No	1315	-0.154	0.455	No	Expression logFC Methylation logFC Spearman R (238)	Yes
	PARD6A	Body CGI	chr16:67693451-67695560	0.701	-1874	-3127	-3155	No	0.278	-0.374	-0.209	No	Expression logFC Methylation logFC Spearman R (238)	Yes
	PHF19	Promoter CGI	chr9:123638820-123639936		2177	1591		No	-0.383	-0.584	-0.205	Yes	Expression logFC Spearman R (221)	No
	PITX1	Promoter CGI	chr5:134368578-134370466	-1009	-3302	-1160	-2125	Yes	0.908	0.367	-0.247	No	Expression logFC Methylation logFC Spearman R (238)	Yes
	PPP1R1B	Promoter CGI	chr17:37783314-37783919	-1159	2919	2694	3823	No	0.250	-0.047	0.071	No	Expression logFC (396)	No
	PRDX4	Promoter CGI	chrX:23685406-23686046		2182	1267		No	-0.076	-0.268	-0.511	Yes	Spearman R (108)	No
	PSMB8	Alternative promoter CGI	chr6:32811494-32811839		3889		4255	No	-1308	-0.985	0.077	No	Expression logFC Spearman R (221)	No
	SNHG11	Body CGI	chr20:37075227-37075854	-0.962	-3406	1793	-1387	No	0.300	0.114		Yes	Expression logFC Methylation logFC (336)	No
	TES	Promoter CGI	chr7:115850370-115851028		-2248	2149	-3340	No	0.539	-0.480	-0.959	No	Expression logFC Methylation logFC Spearman R (238)	Yes
	TRIP6	Promoter CGI	chr7:100463758-100464146	1056	4085	4478		Yes	-1530	-0.730	-1837	Yes	Expression logFC Methylation logFC Spearman R (238)	Yes
	ZNF629	Promoter CGI	chr16:30797744-30798777			-1827	-3371	No	0.015	0.221	-0.310	No	Methylation logFC (142)	No
	ZP3	Promoter CGI	chr7:76026790-76027223		-5145	-1655		No	0.812	0.706	1878	Yes	Expression logFC Methylation logFC Spearman R (238)	Yes

## Sheet: S Table 10
Supplementary Table 10: Determination of consistency score and shown for each gene
Scoring strategy to determine CpG level consistency
	Primary	Cell-line	ES2ARID1A-/- vs ES2 or OVCA429ARID1A-/- vs OVCA429	Weight
Level of consistency	DM	Consistent	Consistent	2
	DM	Consistent	NS	1
	DM	NS	Consistent	1
	DM	NS/Opposite	NS/Opposite	0
	DM	Opposite	NS/Consistent	0
	DM	NS/Consistent	Opposite	0
Score	sum of weight >=3			+++
	sum of weight=2			++
	sum of weight =1			+
The scoring results of CpG level consistency
Genes			Score
BCOR			+++
CBLN1			+++
ESRRG			+++
IRX1			+++
NDN			+++
PCDH8			++
TCEAL3			+++
TMEM101			+++
TRIP6			+++
PCDHA1			+++
ZIK1			+++
AK5			++
MYD88			++
CITED1			+
FAM174B			+
GHSR			+
ICAM1			+
ISL1			+
PCSK9			+
POU4F1			+
TFAP2A			+
TGFB1I1			+
TMEM97			+
FAM169A			+

[truncated: 1 more sheets: S Table 11]
